# Supplementary material for: Tagless LysoIP for immunoaffinity enrichment of native lysosomes from clinical samples
Source: J Clin Invest. 2024 Dec 26;135(4):e183592. doi: 10.1172/JCI183592 (PMC11827837; doi:10.1172/JCI183592)
Supplement: Supporting data values [file jci-135-183592-s133.xlsx]

## Sheet: Fig1CD
Protein.Group	Protein.Ids	Protein.Names	Gene.names	First.Protein.Description	Lysosome	Peptides	Unique.peptides	IP.1	IP.2	IP.3	IP.4	IP.5	IP.6	WCL.1	WCL.2	WCL.3	WCL.4	WCL.5	WCL.6
P33897	P33897	ABCD1_HUMAN	ABCD1	ATP-binding cassette sub-family D member 1	+	2	2	0.928709	1.28385	0.775962	0.708977	1.05598	0.92668	-0.889544	-1.04765	-0.952267	-0.982378	-0.817844	-0.990469
Q9BXH1	Q9BXH1;Q9BXH1-2	BBC3_HUMAN	BBC3	Bcl-2-binding component 3, isoforms 1/2	+	2	2	0.978345	0.214615	1.64206	0.626275	1.00632	0.632067	-0.477546	-0.778059	-0.32249	-1.02018	-1.6919	-0.809503
P78537	P78537;P78537-2	BL1S1_HUMAN	BLOC1S1	Biogenesis of lysosome-related organelles complex 1 subunit 1	+	2	2	1.06737	1.19894	0.697209	0.675845	-2.60474	-0.0266571	-0.251551	0.154742	-0.209571	-0.270793	-0.661341	0.230546
P04040	P04040	CATA_HUMAN	CAT	Catalase	+	26	26	1.40661	1.49773	0.299888	0.620323	0.897882	0.653742	-0.550616	-0.727026	-1.18807	-0.939021	-1.01447	-0.956968
P30041	P30041	PRDX6_HUMAN	PRDX6	Peroxiredoxin-6	+	23	23	-1.00922	-1.03284	-0.938077	-0.972045	-0.741362	-1.03013	1.0384	1.01554	0.891145	0.952578	0.932547	0.893457
Q9HBH5	Q9HBH5	RDH14_HUMAN	RDH14	Retinol dehydrogenase 14	+	10	10	1.01573	1.06053	0.789777	1.00112	0.580927	1.1832	-0.876368	-0.826682	-0.731936	-0.945528	-0.943726	-1.30704
P00441	P00441	SODC_HUMAN	SOD1	Superoxide dismutase [Cu-Zn]	+	11	11	-0.422106	-0.899695	-0.885993	-1.17789	-1.0074	-1.22559	0.904589	1.03242	0.734449	0.964265	1.03395	0.948998
Q9BV23	Q9BV23	ABHD6_HUMAN	ABHD6	Monoacylglycerol lipase ABHD6	+	3	3	0.396404	0.864872	0.538193	1.30301	0.900494	1.36216	-0.539442	-0.614622	-0.725719	-0.881098	-1.49985	-1.1044
P11117	P11117	PPAL_HUMAN	ACP2	Lysosomal acid phosphatase	+	6	6	0.918617	1.09349	0.696201	1.17793	0.581611	1.14244	-0.807278	-0.981214	-0.667756	-0.848645	-1.21085	-1.09455
P20933	P20933	ASPG_HUMAN	AGA	N(4)-(beta-N-acetylglucosaminyl)-L-asparaginase	+	2	2	1.07567	1.04235	0.820549	0.585107	0.875943	1.22103	-1.0768	-0.823515	-0.590334	-0.901288	-1.13096	-1.09774
Q09666	Q09666	AHNK_HUMAN	AHNAK	Neuroblast differentiation-associated protein AHNAK	+	197	197	-0.844617	-1.21253	-0.418158	-1.10267	-0.608617	-1.34568	0.905396	1.04144	0.989291	0.591817	1.03682	0.967516
Q12955;Q12955-4;Q12955-5	Q12955;Q12955-4;Q12955-5;Q12955-6;Q12955-7	ANK3_HUMAN	ANK3	Ankyrin-3	+	11	11	-0.671482	-1.1618	0.534049	-0.509509	-1.17309	-1.83755	0.913662	0.793304	0.696609	0.824678	0.85249	0.73864
Q9P2R3;Q9P2R3-2;Q9P2R3-4	Q9P2R3;Q9P2R3-2;Q9P2R3-4	ANFY1_HUMAN	ANKFY1	Rabankyrin-5	+	19	19	-1.00133	-1.09958	0.560145	-1.4125	-1.28796	-0.658607	0.594903	0.703423	0.497689	1.24415	0.848374	1.01128
Q96NW4	Q96NW4	ANR27_HUMAN	ANKRD27	Ankyrin repeat domain-containing protein 27	+	6	6	0.354348	0.90743	0.884707	0.965189	0.973776	1.46286	-1.03072	-0.984703	-1.02039	-1.02708	-0.835388	-0.650037
P04083	P04083	ANXA1_HUMAN	ANXA1	Annexin A1	+	21	21	-1.54859	-0.798452	-1.07728	-1.0154	0.530211	-1.11699	0.77759	0.945424	0.884006	0.893437	0.789429	0.736619
P50995;P50995-2	P50995;P50995-2	ANX11_HUMAN	ANXA11	Annexin A11	+	20	19	-1.0749	-0.854223	-1.24851	-0.897034	-0.633184	-0.972508	0.836839	0.9489	0.887567	1.02828	1.01321	0.965556
P07355;P07355-2	A6NMY6;P07355;P07355-2	ANXA2_HUMAN	ANXA2	Annexin A2	+	41	11	-1.12025	-1.19091	-0.709088	-1.01266	-0.506916	-1.10601	0.914595	0.95333	0.974635	0.978235	0.893576	0.931459
P08133	P08133	ANXA6_HUMAN	ANXA6	Annexin A6	+	48	48	-1.13769	-1.08608	-0.852389	-0.246357	-1.09184	-1.16221	0.954414	0.957869	0.927657	0.991281	0.847356	0.897985
Q10567;Q10567-2;Q10567-3	Q10567;Q10567-3;Q10567-2;Q10567-4	AP1B1_HUMAN	AP1B1	AP-1 complex subunit beta-1	+	15	15	-0.793036	0.992587	-0.802674	0.384222	0.734968	2.39241	-1.05295	-0.542325	-0.661647	0.259986	-0.398719	-0.512826
O43747	O43747;O43747-2	AP1G1_HUMAN	AP1G1	AP-1 complex subunit gamma-1	+	18	18	0.225273	1.4147	0.338522	1.00317	1.06666	1.28953	-0.972655	-1.14262	-0.996028	-0.468275	-0.972655	-0.785628
Q9BXS5;Q9BXS5-2	Q9BXS5;Q9BXS5-2	AP1M1_HUMAN	AP1M1	AP-1 complex subunit mu-1	+	13	11	-0.876731	0.956423	0.0755329	0.384749	0.615167	2.13454	-0.870823	-0.724907	-1.64214	-0.415353	0.114239	0.249305
P56377	P56377;P56377-2	AP1S2_HUMAN	AP1S2	AP-1 complex subunit sigma-2	+	3	3	0.602648	0.250218	-0.655978	-0.0439226	0.502666	2.15745	-1.43355	0.784919	-0.256106	-0.114105	-0.235561	-1.55868
O00203;O00203-3	O00203;Q13367;O00203-3;Q13367-4	AP3B1_HUMAN	AP3B1	AP-3 complex subunit beta-1	+	25	18	-1.23384	-0.953714	-0.64706	-1.1604	-0.859033	-0.812788	0.889008	1.0605	0.787451	1.00417	0.905034	1.02067
O14617;O14617-4;O14617-5	O14617;O14617-4;O14617-5	AP3D1_HUMAN	AP3D1	AP-3 complex subunit delta-1	+	25	25	-1.66442	-0.82867	-0.627066	-0.787906	-1.03349	-0.53072	0.965608	0.940006	0.523557	0.976121	1.04119	1.02579
Q9Y2T2	Q9Y2T2	AP3M1_HUMAN	AP3M1	AP-3 complex subunit mu-1	+	11	11	-1.27448	-1.02785	-0.978923	-0.712309	-0.995261	-0.683867	0.961754	0.903784	0.809599	0.956886	1.00812	1.03254
Q9UPM8	Q9UPM8;Q9UPM8-2	AP4E1_HUMAN	AP4E1	AP-4 complex subunit epsilon-1	+	4	4	0.716952	1.41224	1.2588	0.727022	0.54715	0.831382	-0.865675	-0.591769	-0.997261	-1.25556	-0.639381	-1.14389
P05067;P05067-11;P05067-8	P05067;P05067-11;P05067-7;P05067-8;P05067-9	A4_HUMAN	APP	Amyloid-beta precursor protein	+	16	16	0.887959	0.969249	0.884696	1.04576	0.960887	0.983326	-0.894098	-1.10116	-0.980409	-0.917687	-0.910542	-0.927978
P84077	P61204;P84077;P61204-2	ARF1_HUMAN	ARF1	ADP-ribosylation factor 1	+	14	2	-1.36157	-1.26204	-1.16993	-0.598123	-0.859044	-0.162681	0.855332	0.664934	0.81063	1.17671	0.828405	1.07737
Q96BM9	Q96BM9	ARL8A_HUMAN	ARL8A	ADP-ribosylation factor-like protein 8A	+	6	6	1.01872	0.995501	1.02755	0.576597	0.899044	1.121	-0.730715	-0.917972	-1.04804	-1.10153	-1.18131	-0.658845
Q9NVJ2	Q9NVJ2	ARL8B_HUMAN	ARL8B	ADP-ribosylation factor-like protein 8B	+	10	10	0.790558	1.14082	1.1214	0.847633	0.743658	1.05204	-0.963096	-0.94741	-0.944556	-0.8261	-1.0704	-0.944556
P15289;P15289-2	P15289;P15289-2	ARSA_HUMAN	ARSA	Arylsulfatase A	+	2	2	1.42051	1.24859	0.781693	-0.441468	1.01876	0.763741	-0.779666	-1.26259	-0.180988	-1.46588	-0.598929	-0.503773
P15848;P15848-2	P15848;P15848-2	ARSB_HUMAN	ARSB	Arylsulfatase B	+	3	3	0.863717	1.26287	1.04436	0.389843	0.935713	1.10696	-1.08645	-0.856581	-1.00176	-1.05224	-0.788902	-0.817537
Q13510;Q13510-2;Q13510-3	Q13510;Q13510-2;Q13510-3	ASAH1_HUMAN	ASAH1	Acid ceramidase	+	6	6	0.990201	1.18434	0.966721	0.766748	0.781926	1.01694	-0.937893	-0.88785	-0.991362	-0.97981	-0.871088	-1.03888
P98196	P98196	AT11A_HUMAN	ATP11A	Phospholipid-transporting ATPase IH	+	3	3	0.86346	0.978642	1.29259	0.669154	0.605197	1.16948	-0.630727	-0.928876	-1.057	-0.994568	-0.71728	-1.25007
Q8NB49;Q8NB49-2;Q8NB49-3;Q8NB49-4	Q8NB49;Q8NB49-2;Q8NB49-3;Q8NB49-4	AT11C_HUMAN	ATP11C	Phospholipid-transporting ATPase IG	+	11	11	0.929279	1.23805	1.25484	0.72102	0.785313	0.716688	-0.964247	-0.90686	-0.781582	-1.036	-0.858771	-1.09772
Q9NQ11;Q9NQ11-2;Q9NQ11-3	Q9NQ11;Q9NQ11-2;Q9NQ11-3	AT132_HUMAN	ATP13A2	Polyamine-transporting ATPase 13A2	+	3	3	0.57265	0.965452	1.03988	0.460431	1.08351	1.18367	-0.115706	-1.42951	-0.689046	-1.37532	-0.919273	-0.776735
Q15904	Q15904	VAS1_HUMAN	ATP6AP1	V-type proton ATPase subunit S1	+	16	16	0.710096	1.02919	0.734056	0.883251	0.976866	1.33506	-0.877125	-0.872407	-1.00252	-0.892291	-1.02932	-0.994865
O75787;O75787-2	O75787;O75787-2	RENR_HUMAN	ATP6AP2	Renin receptor	+	17	17	0.771294	0.991063	0.635516	1.11486	0.822263	1.30412	-0.949024	-0.758094	-0.849234	-1.17468	-0.988883	-0.91921
Q93050;Q93050-1;Q93050-3	Q93050;Q93050-1;Q93050-3	VPP1_HUMAN	ATP6V0A1	V-type proton ATPase 116 kDa subunit a 1	+	27	27	0.807022	1.04013	0.936396	0.870672	0.933983	1.13508	-0.9351	-0.953828	-0.919336	-0.915255	-1.04793	-0.951832
Q9Y487	Q9Y487	VPP2_HUMAN	ATP6V0A2	V-type proton ATPase 116 kDa subunit a 2	+	18	18	0.877413	1.1372	0.742891	0.93109	1.0197	1.00166	-0.850689	-0.955989	-1.02746	-0.847454	-1.07069	-0.957679
P27449	P27449	VATL_HUMAN	ATP6V0C	V-type proton ATPase 16 kDa proteolipid subunit c	+	4	4	0.96574	1.45527	0.676255	0.878489	0.503147	0.546465	-0.821703	-1.74405	-1.1604	-0.999352	-0.325429	0.0255651
P61421	P61421	VA0D1_HUMAN	ATP6V0D1	V-type proton ATPase subunit d 1	+	8	8	0.925906	1.18464	0.834655	0.396469	0.948258	0.965461	-0.566698	-0.201298	-1.64527	-1.32429	-0.558977	-0.958849
P38606	P38606;P38606-2	VATA_HUMAN	ATP6V1A	V-type proton ATPase catalytic subunit A	+	41	41	-1.31896	-0.510287	-0.346118	-0.794849	-1.27386	-0.966612	0.794978	1.55148	0.553987	1.37047	0.356827	0.582941
P21281	P21281	VATB2_HUMAN	ATP6V1B2	V-type proton ATPase subunit B, brain isoform	+	32	22	0.594195	1.2601	1.04141	0.338229	0.0655364	1.44123	-0.885697	0.268305	-1.68464	-0.919254	-0.965733	-0.553684
P21283	P21283	VATC1_HUMAN	ATP6V1C1	V-type proton ATPase subunit C 1	+	19	19	0.222641	1.26751	1.45163	-0.661204	-1.30211	0.10744	-0.711594	0.541214	-1.92582	0.502451	-0.0646051	0.572447
Q9Y5K8	Q9Y5K8	VATD_HUMAN	ATP6V1D	V-type proton ATPase subunit D	+	6	6	0.851219	1.02525	2.32604	-0.137656	-0.0237515	-0.247591	-1.07729	-0.137656	-0.506157	-1.43724	-0.439896	-0.19528
P36543	P36543;P36543-2	VATE1_HUMAN	ATP6V1E1	V-type proton ATPase subunit E 1	+	13	10	1.38724	0.945445	1.03423	1.03423	0.505524	-0.168808	-0.730081	-1.07585	-0.821749	0.383777	-1.50721	-0.986751
O75348	O75348	VATG1_HUMAN	ATP6V1G1	V-type proton ATPase subunit G 1	+	5	5	0.356603	0.69475	1.62635	0.917644	0.458701	0.615953	-1.48777	-1.62203	-0.431452	-0.304387	-1.06419	0.239836
Q9UI12;Q9UI12-2	Q9UI12;Q9UI12-2	VATH_HUMAN	ATP6V1H	V-type proton ATPase subunit H	+	15	15	-0.124801	1.93061	0.493797	-0.114868	-0.26711	1.43759	-0.124801	-0.279226	-1.89323	-0.371262	0.293304	-0.980007
Q969J3	Q969J3	BORC5_HUMAN	BORCS5	BLOC-1-related complex subunit 5	+	2	2	0.999235	0.998744	0.786475	0.466088	0.73238	0.976804	-0.468375	-0.130894	-1.21981	-2.09054	-0.399426	-0.650678
P08962;P08962-2;P08962-3	P08962;P08962-2;P08962-3	CD63_HUMAN	CD63	CD63 antigen	+	3	3	1.10729	1.15622	0.898641	0.9274	0.83101	0.745924	-0.794568	-0.835485	-1.05763	-0.725057	-1.19439	-1.05935
Q9BWS9;Q9BWS9-3	Q9BWS9;Q9BWS9-3	CHID1_HUMAN	CHID1	Chitinase domain-containing protein 1	+	8	8	1.43274	0.843144	1.92001	0.501609	-0.478213	0.36457	-0.536689	-1.16726	-0.700975	-0.774999	-1.02495	-0.378989
P51790;P51790-2;P51790-4	P51790;P51790-2;P51790-4;P51790-5	CLCN3_HUMAN	CLCN3	H(+)/Cl(-) exchange transporter 3	+	7	7	0.874638	0.995234	0.89554	0.896347	0.942597	1.07201	-0.955121	-0.548656	-0.905385	-1.05683	-1.03956	-1.17081
P51795	P51795;P51795-1	CLCN5_HUMAN	CLCN5	H(+)/Cl(-) exchange transporter 5	+	7	7	0.91435	1.03588	1.01658	1.05943	0.721855	0.943258	-0.976274	-0.819339	-0.784212	-0.841831	-1.12064	-1.14906
P51797;P51797-5;P51797-6	P51797;P51797-5;P51797-6	CLCN6_HUMAN	CLCN6	H(+)/Cl(-) exchange transporter 6	+	2	2	0.421301	0.902827	0.781073	0.340134	1.69718	1.03286	-1.31411	-0.173382	-0.854008	-1.19399	-1.01734	-0.622529
P51798;P51798-2	P51798;P51798-2	CLCN7_HUMAN	CLCN7	H(+)/Cl(-) exchange transporter 7	+	12	12	0.926802	1.19485	0.916854	0.849584	0.791146	1.03295	-1.01738	-0.906069	-0.950935	-0.854223	-1.01122	-0.972362
O75503	O75503	CLN5_HUMAN	CLN5	Ceroid-lipofuscinosis neuronal protein 5	+	3	3	1.20488	1.32603	0.885133	0.614919	0.819834	0.735866	-0.842278	-1.20426	-0.921958	-0.590091	-1.00314	-1.02494
Q00610;Q00610-2	Q00610;Q00610-2	CLH1_HUMAN	CLTC	Clathrin heavy chain 1	+	89	86	-1.77915	-1.24983	-0.895495	-0.654639	-0.70286	0.0834934	0.879622	0.831283	0.825775	0.941823	0.741178	0.978802
P12109	P12109	CO6A1_HUMAN	COL6A1	Collagen alpha-1(VI) chain	+	3	3	0.117342	0.353247	0.201391	-0.579619	0.0711151	-3.01283	0.381904	0.335108	0.606	0.514426	0.48699	0.524927
Q9H3G5	Q9H3G5	CPVL_HUMAN	CPVL	Probable serine carboxypeptidase CPVL	+	24	24	0.867261	1.33444	0.695252	0.731367	0.656068	1.32312	-0.90294	-0.931456	-0.826738	-0.914971	-1.03706	-0.994344
P01034	P01034	CYTC_HUMAN	CST3	Cystatin-C	+	3	3	1.44893	0.957339	0.402242	0.911382	1.06171	0.695303	-1.10061	-1.18468	-1.11957	-0.661635	-0.504745	-0.905666
P10619;P10619-2	P10619;P10619-2	PPGB_HUMAN	CTSA	Lysosomal protective protein	+	8	8	1.03759	1.00661	0.764203	0.862416	0.767034	1.22425	-0.68219	-0.957662	-0.920327	-0.944245	-1.23106	-0.926619
P07858	P07858	CATB_HUMAN	CTSB	Cathepsin B	+	13	13	1.0548	1.06964	1.03831	1.10759	0.636318	0.712434	-0.840517	-1.11169	-1.22644	-1.04156	-0.789411	-0.609475
P53634	P53634;P53634-2;P53634-3	CATC_HUMAN	CTSC	Dipeptidyl peptidase 1	+	10	10	0.982048	0.946894	0.949957	0.843913	0.87719	1.11708	-0.888692	-0.973928	-1.09423	-1.05485	-0.900208	-0.805174
P07339	P07339	CATD_HUMAN	CTSD	Cathepsin D	+	24	24	0.774172	1.18014	0.321586	0.782888	1.21777	1.27799	-0.91757	-0.816927	-0.888205	-1.024	-0.888205	-1.01964
P09668	P09668	CATH_HUMAN	CTSH	Pro-cathepsin H	+	4	4	1.11254	0.671187	0.929253	0.258905	0.833086	0.903626	-1.41342	0.500347	-0.108869	-1.12178	-1.10495	-1.45993
P07711;P07711-3	P07711;P07711-3	CATL1_HUMAN	CTSL	Procathepsin L	+	4	3	1.44375	0.551787	1.63212	0.00435296	0.638846	0.562794	-1.12066	-0.743206	-0.531	-1.66132	-0.575856	-0.201615
Q9UBR2	Q9UBR2	CATZ_HUMAN	CTSZ	Cathepsin Z	+	3	3	1.25176	0.957627	1.16014	0.873757	0.816437	0.571204	-0.787661	-0.788557	-0.813497	-1.12603	-1.10695	-1.00823
Q8NCG7;Q8NCG7-2;Q8NCG7-4	Q8NCG7;Q8NCG7-2;Q8NCG7-4	DGLB_HUMAN	DAGLB	Diacylglycerol lipase-beta	+	8	8	0.699812	1.22448	0.750854	0.798937	1.00421	1.16026	-0.922947	-0.669974	-0.979905	-0.824127	-1.15006	-1.09154
O75165	O75165	DJC13_HUMAN	DNAJC13	DnaJ homolog subfamily C member 13	+	56	56	0.776371	0.998382	0.796196	0.905667	0.980968	1.24619	-1.02478	-0.951468	-0.96865	-0.910018	-0.920952	-0.927908
O00115;O00115-2	O00115;O00115-2	DNS2A_HUMAN	DNASE2	Deoxyribonuclease-2-alpha	+	4	4	1.26006	1.25707	1.12659	0.576541	0.129983	0.722092	-1.04781	-1.04317	-1.21987	-1.20315	0.176063	-0.734399
P50570;P50570-3;P50570-5	P50570;P50570-2;P50570-3;P50570-4;P50570-5	DYN2_HUMAN	DNM2	Dynamin-2	+	17	17	-2.1133	-1.03266	-0.321916	-0.947001	-0.26602	0.722936	0.39614	1.08376	1.0478	1.17931	0.0203473	0.230596
P50570;P50570-5	P50570;P50570-2;P50570-5	DYN2_HUMAN	DNM2	Dynamin-2	+	3	3	-0.824156	-1.39733	-0.246863	-1.69683	-1.10792	0.48386	0.605135	1.07417	0.829442	0.880877	0.661002	0.738624
Q9UHL4	Q9UHL4	DPP2_HUMAN	DPP7	Dipeptidyl peptidase 2	+	5	5	1.16744	1.16263	1.22458	0.630312	0.469358	0.867268	-0.770275	-0.556245	-0.883618	-0.889336	-1.14666	-1.27545
Q9Y6G9	Q9Y6G9	DC1L1_HUMAN	DYNC1LI1	Cytoplasmic dynein 1 light intermediate chain 1	+	19	19	-1.1994	-1.13658	-1.17385	-0.899269	-0.620983	-0.58207	0.882962	1.19136	0.780325	1.02257	0.873515	0.861422
O43237	O43237;O43237-2	DC1L2_HUMAN	DYNC1LI2	Cytoplasmic dynein 1 light intermediate chain 2	+	10	10	-1.0462	-1.00768	-1.0501	-0.894024	-0.854392	-0.847535	1.06435	1.13967	0.67997	0.976897	0.906554	0.932492
P42892-3	P42892;P42892-2;P42892-3;P42892-4	ECE1_HUMAN	ECE1	Isoform C of Endothelin-converting enzyme 1	+	19	19	0.885465	1.06899	1.11327	0.823439	0.839181	0.979744	-0.962283	-0.861337	-0.883807	-0.933638	-1.15808	-0.910943
Q07075	Q07075	AMPE_HUMAN	ENPEP	Glutamyl aminopeptidase	+	6	6	1.22012	1.28475	0.821928	0.808065	-0.13633	1.18648	-1.20495	-1.17976	-0.370456	-0.571125	-1.11814	-0.740582
P22607;P22607-2;P22607-3	P22607;P22607-2;P22607-3;P22607-4	FGFR3_HUMAN	FGFR3	Fibroblast growth factor receptor 3	+	2	2	0.472384	0.953541	1.95592	0.373453	0.547566	0.855351	-1.05639	-0.335942	-1.20818	-0.845189	-0.886656	-0.825868
O75955	O75955;O75955-2	FLOT1_HUMAN	FLOT1	Flotillin-1	+	25	25	1.25724	0.963638	1.19231	0.876106	0.783732	0.521174	-0.984577	-0.913911	-0.643409	-0.941565	-1.25902	-0.851724
Q14254	Q14254	FLOT2_HUMAN	FLOT2	Flotillin-2	+	17	17	0.897853	1.24299	1.11097	0.586947	0.934078	0.834605	-0.725258	-1.08712	-0.581056	-1.01364	-1.03984	-1.16052
P04066	P04066	FUCO_HUMAN	FUCA1	Tissue alpha-L-fucosidase	+	4	4	0.938844	1.31382	0.991789	0.713021	0.72689	0.938844	-0.786359	-0.99328	-0.992152	-0.644209	-1.26235	-0.944858
Q9BTY2	Q9BTY2;Q9BTY2-2	FUCO2_HUMAN	FUCA2	Plasma alpha-L-fucosidase	+	5	5	0.902097	0.910402	1.08677	0.598827	0.373496	0.365268	0.0381934	-2.55918	-0.735892	-0.121191	-0.243724	-0.615064
Q9BQS8;Q9BQS8-4	Q9BQS8;Q9BQS8-2;Q9BQS8-3;Q9BQS8-4	FYCO1_HUMAN	FYCO1	FYVE and coiled-coil domain-containing protein 1	+	6	6	1.46122	0.531653	0.916068	-0.203702	0.490927	1.4869	-1.65016	-1.29823	-0.2231	-0.472093	-0.638672	-0.400811
P10253	P10253	LYAG_HUMAN	GAA	Lysosomal alpha-glucosidase	+	9	9	1.08725	1.32276	0.873487	0.774472	0.744164	0.82398	-0.884353	-0.919811	-1.063	-0.6684	-0.842006	-1.24854
Q9NXN4;Q9NXN4-2	Q9NXN4;Q9NXN4-2	GDAP2_HUMAN	GDAP2	Ganglioside-induced differentiation-associated protein 2	+	3	3	0.369822	1.10947	0.880227	0.186766	0.0598676	2.09471	-0.510565	-1.06107	-1.35504	-0.90473	-0.512169	-0.357289
Q9UJY5;Q9UJY5-3;Q9UJY5-4;Q9UJY5-6	Q9UJY5;Q9UJY5-4;Q9UJY5-2;Q9UJY5-3;Q9UJY5-6	GGA1_HUMAN	GGA1	ADP-ribosylation factor-binding protein GGA1	+	2	2	-0.0879321	-3.08352	0.783418	0.261718	0.482782	0.485894	0.0965193	0.0872728	0.410074	0.296003	0.243857	0.0239163
Q9UJY4	Q9UJY4	GGA2_HUMAN	GGA2	ADP-ribosylation factor-binding protein GGA2	+	3	3	0.398766	0.767528	1.68894	1.09451	0.869444	0.604174	-1.0969	-0.970553	-1.00841	-0.690399	-1.01396	-0.64315
Q92820	Q92820	GGH_HUMAN	GGH	Gamma-glutamyl hydrolase	+	17	17	0.988608	0.840093	0.745469	0.830998	0.750256	1.40338	-0.62451	-0.764704	-0.659459	-1.1111	-1.10898	-1.29005
P17302	P17302	CXA1_HUMAN	GJA1	Gap junction alpha-1 protein	+	5	5	0.846757	0.92916	1.36332	0.865524	0.890222	0.755922	-0.876763	-1.12689	-0.925801	-0.91786	-1.10592	-0.697674
P06280	P06280	AGAL_HUMAN	GLA	Alpha-galactosidase A	+	11	11	1.01223	1.03768	1.1427	0.968834	0.60368	0.742092	-1.13385	-1.25673	-0.910661	-1.22436	-0.669595	-0.312018
P16278;P16278-3	P16278;P16278-2;P16278-3	BGAL_HUMAN	GLB1	Beta-galactosidase	+	17	17	0.941702	1.15972	0.79921	0.695825	0.995304	1.09731	-1.05066	-1.02408	-0.790993	-0.841257	-1.00227	-0.979817
P29992	P29992	GNA11_HUMAN	GNA11	Guanine nucleotide-binding protein subunit alpha-11	+	7	5	-0.952444	-0.945341	0.784946	-1.18955	-0.520037	-1.67261	0.897362	0.910776	1.23396	0.878591	0.340287	0.234065
P63096-2	P63096;P63096-2	GNAI1_HUMAN	GNAI1	Isoform 2 of Guanine nucleotide-binding protein G(i) subunit alpha-1	+	7	7	-0.587896	-1.2554	1.05352	-1.34544	-0.736725	-1.26827	0.436751	0.668767	0.557344	0.044726	1.43712	0.995494
P04899	P04899;P04899-2;P04899-3;P04899-4;P04899-5;P04899-6	GNAI2_HUMAN	GNAI2	Guanine nucleotide-binding protein G(i) subunit alpha-2	+	9	9	-0.952382	-0.758099	0.904484	-1.49231	-1.49988	-0.700141	0.45151	1.16825	0.802099	0.455456	0.811571	0.809449
P08754	P08754	GNAI3_HUMAN	GNAI3	Guanine nucleotide-binding protein G(i) subunit alpha-3	+	10	10	-0.764547	-1.66648	0.765821	-0.176214	-1.12352	-0.500715	0.469517	0.239834	-0.496386	0.317151	2.00354	0.932005
P62873	P62873;P62873-2	GBB1_HUMAN	GNB1	Guanine nucleotide-binding protein G(I)/G(S)/G(T) subunit beta-1	+	5	5	-0.475315	-0.359145	0.0870549	-0.545827	-0.643225	-0.471929	-0.107869	0.118404	-0.924982	-0.64979	2.49069	1.48193
P62879	P62879;P62879-2	GBB2_HUMAN	GNB2	Guanine nucleotide-binding protein G(I)/G(S)/G(T) subunit beta-2	+	5	5	-0.363015	-0.141653	0.297513	-0.597042	-0.952963	-1.12701	-0.0169375	0.415231	-0.864243	-0.241476	2.42714	1.16445
Q9HAV0	Q9HAV0	GBB4_HUMAN	GNB4	Guanine nucleotide-binding protein subunit beta-4	+	5	5	-1.03527	-1.04558	-0.339613	-0.379639	-0.7292	-0.111163	0.117325	0.297604	-0.620894	0.0513574	2.30963	1.48544
P15586;P15586-2	P15586;P15586-2	GNS_HUMAN	GNS	N-acetylglucosamine-6-sulfatase	+	12	12	0.995122	1.20699	1.02244	0.686411	0.738407	1.02558	-1.00849	-0.98893	-0.861895	-0.788687	-0.90132	-1.12562
P08236;P08236-2;P08236-3	P08236;P08236-2;P08236-3	BGLR_HUMAN	GUSB	Beta-glucuronidase	+	7	7	1.27977	1.21983	1.01019	0.823602	0.683223	0.564816	-1.0284	-1.25465	-0.953058	-0.694083	-0.873011	-0.778219
P06865	P06865;P06865-2	HEXA_HUMAN	HEXA	Beta-hexosaminidase subunit alpha	+	18	18	0.96738	1.17569	0.981211	0.64978	0.697437	1.10681	-1.03737	-1.46189	-0.736894	-0.793438	-0.788796	-0.759913
P07686	P07686	HEXB_HUMAN	HEXB	Beta-hexosaminidase subunit beta	+	23	23	1.0976	1.12091	1.12091	0.87294	0.725658	0.690472	-0.871825	-1.22212	-0.78805	-0.845995	-1.19595	-0.704548
O14964	O14964;O14964-2	HGS_HUMAN	HGS	Hepatocyte growth factor-regulated tyrosine kinase substrate	+	13	13	0.801472	0.97404	1.9889	0.626993	0.443523	0.174832	-0.952058	-0.913194	-1.39788	-0.795319	-0.31234	-0.638972
Q86YV9	Q86YV9	HPS6_HUMAN	HPS6	BLOC-2 complex member HPS6	+	6	6	1.98699	0.607767	1.76687	-0.520514	0.0565376	0.108625	-0.636616	-1.04172	-0.479898	-0.687775	-0.128583	-1.03169
P08238	P08238	HS90B_HUMAN	HSP90AB1	Heat shock protein HSP 90-beta	+	47	28	-1.09698	-1.03891	-1.01498	-0.863388	-0.933839	-0.777244	0.959104	0.94055	0.921997	0.985478	0.959104	0.959104
P11142	P11142	HSP7C_HUMAN	HSPA8	Heat shock cognate 71 kDa protein	+	55	53	-1.04293	-0.971824	-1.2258	-0.869022	-0.880613	-0.709334	0.952624	0.896944	0.870022	0.952624	1.01366	1.01366
P11717	P11717	MPRI_HUMAN	IGF2R	Cation-independent mannose-6-phosphate receptor	+	98	98	0.762986	1.06683	0.693172	0.957791	0.998601	1.19797	-1.05149	-0.94705	-1.04867	-1.03974	-0.767315	-0.82308
O00139;O00139-1;O00139-2;O00139-4;O00139-5	O00139;O00139-1;O00139-2;O00139-4;O00139-5	KIF2A_HUMAN	KIF2A	Kinesin-like protein KIF2A	+	19	18	-1.22646	-0.732481	-1.09846	-0.921013	-1.03493	-0.597089	0.983809	1.02581	1.00091	1.21621	0.596056	0.787637
P11279	P11279;P11279-2	LAMP1_HUMAN	LAMP1	Lysosome-associated membrane glycoprotein 1	+	10	10	0.799972	1.37593	0.394441	0.879616	0.905075	1.15353	-0.670957	-0.566593	-1.26439	-1.05141	-0.955209	-1
P13473;P13473-2;P13473-3	P13473;P13473-2;P13473-3	LAMP2_HUMAN	LAMP2	Lysosome-associated membrane glycoprotein 2	+	4	4	0.983537	1.15728	0.563999	0.942349	1.2672	0.637799	-1.03714	-0.425863	-1.08513	-0.989433	-0.881119	-1.13348
Q6IAA8	Q6IAA8	LTOR1_HUMAN	LAMTOR1	Ragulator complex protein LAMTOR1	+	12	12	0.828004	1.20051	0.663885	0.894203	0.84304	1.23924	-0.927336	-0.982463	-0.803003	-1.00936	-0.936334	-1.01039
Q9Y2Q5	Q9Y2Q5;Q9Y2Q5-2;Q9Y2Q5-3	LTOR2_HUMAN	LAMTOR2	Ragulator complex protein LAMTOR2	+	8	8	1.07223	1.31314	0.890721	0.812226	0.551324	0.6482	-0.906849	-1.26714	-1.34449	-1.19515	-0.0423057	-0.531902
P01130;P01130-3;P01130-4;P01130-5;P01130-6	P01130;P01130-2;P01130-3;P01130-4;P01130-5;P01130-6	LDLR_HUMAN	LDLR	Low-density lipoprotein receptor	+	6	6	1.03405	1.08493	1.10101	0.698214	0.834496	0.924277	-1.00852	-0.764845	-0.822618	-0.95484	-0.901054	-1.22509
Q99538	Q99538;Q99538-2;Q99538-3	LGMN_HUMAN	LGMN	Legumain	+	10	10	0.910717	1.17542	1.10875	0.801667	0.585075	1.0022	-1.045	-0.90447	-1.34189	-1.01715	-0.714049	-0.56127
P38571;P38571-2	P38571;P38571-2	LICH_HUMAN	LIPA	Lysosomal acid lipase/cholesteryl ester hydrolase	+	3	3	0.805806	0.576481	1.59703	0.950806	0.775341	0.309027	-0.487404	-1.11793	-1.29036	0.165664	-0.944772	-1.33969
Q9UIQ6;Q9UIQ6-2;Q9UIQ6-3	Q9UIQ6;Q9UIQ6-2;Q9UIQ6-3	LCAP_HUMAN	LNPEP	Leucyl-cystinyl aminopeptidase	+	32	32	0.860086	1.07917	1.04971	0.947054	0.866495	0.929663	-0.938364	-0.989508	-1.00414	-0.922851	-0.9363	-0.941006
P50851-2	P50851;P50851-2	LRBA_HUMAN	LRBA	Isoform 2 of Lipopolysaccharide-responsive and beige-like anchor protein	+	32	29	-0.920437	0.469608	-1.48844	0.190764	-1.55155	-1.2985	0.678026	0.807915	0.58199	0.868923	0.821201	0.840503
P20645	P20645	MPRD_HUMAN	M6PR	Cation-dependent mannose-6-phosphate receptor	+	7	7	0.852391	0.954214	0.786779	1.03729	0.910958	1.04344	-1.02392	-1.17775	-1.34895	-0.939755	-0.470512	-0.624191
O00754;O00754-2	O00754;O00754-2	MA2B1_HUMAN	MAN2B1	Lysosomal alpha-mannosidase	+	13	13	0.865198	1.1759	0.947562	0.835511	0.832048	1.00608	-0.794878	-1.01831	-0.751849	-0.734394	-1.22186	-1.141
O00462	O00462	MANBA_HUMAN	MANBA	Beta-mannosidase	+	3	3	0.985915	1.39554	0.908841	0.654145	0.565137	0.96882	-0.701306	-1.01465	-0.426411	-0.797321	-1.32901	-1.2097
Q9H3U5;Q9H3U5-2;Q9H3U5-3	Q9H3U5;Q9H3U5-2;Q9H3U5-3	MFSD1_HUMAN	MFSD1	Major facilitator superfamily domain-containing protein 1	+	2	2	1.07552	1.19951	0.746355	0.910405	0.89303	0.71303	-1.49598	-0.541476	-0.643807	-0.849522	-0.878733	-1.12833
Q8NHS3	Q8NHS3	MFSD8_HUMAN	MFSD8	Major facilitator superfamily domain-containing protein 8	+	2	2	0.980725	1.57432	0.644822	0.889711	0.704478	0.760222	-1.05994	-0.846864	-1.00258	-0.813712	-0.699372	-1.13182
Q9NXC5	Q9NXC5;Q9NXC5-2	MIO_HUMAN	MIOS	GATOR complex protein MIOS	+	13	13	0.678327	0.851634	0.339292	0.943528	0.969129	1.65751	-1.05625	-1.13792	-0.640143	-0.711835	-0.905344	-0.987931
P42345	P42345	MTOR_HUMAN	MTOR	Serine/threonine-protein kinase mTOR	+	15	15	0.654363	0.685007	-0.126513	-1.8738	-0.709825	-1.65665	0.301025	1.70472	0.379491	0.293038	0.315233	0.0339043
Q9Y4I1;Q9Y4I1-2;Q9Y4I1-3	Q9Y4I1;Q9Y4I1-2;Q9Y4I1-3	MYO5A_HUMAN	MYO5A	Unconventional myosin-Va	+	37	33	1.00162	1.28265	1.23809	0.785166	0.742566	0.54036	-0.979629	-0.784347	-0.782493	-0.789046	-1.1853	-1.06963
Q02083;Q02083-2	Q02083;Q02083-2	NAAA_HUMAN	NAAA	N-acylethanolamine-hydrolyzing acid amidase	+	5	5	1.26365	1.15514	1.01722	0.756302	0.355703	1.03329	-1.07731	-0.721019	-1.02674	-0.936965	-0.924967	-0.8943
P17050	P17050	NAGAB_HUMAN	NAGA	Alpha-N-acetylgalactosaminidase	+	6	6	0.941346	1.15351	1.18162	0.444212	1.09138	0.74569	-1.18	-0.765672	-1.0028	-1.19157	-0.579449	-0.83827
P54802	P54802	ANAG_HUMAN	NAGLU	Alpha-N-acetylglucosaminidase	+	4	4	0.919272	1.33252	1.05392	0.590597	0.923935	0.760654	-0.741866	-0.55895	-1.15357	-1.13014	-0.888532	-1.10785
Q9UK23;Q9UK23-2;Q9UK23-3	Q9UK23;Q9UK23-2;Q9UK23-3	NAGPA_HUMAN	NAGPA	N-acetylglucosamine-1-phosphodiester alpha-N-acetylglucosaminidase	+	3	3	0.774276	0.750403	0.915468	0.579175	0.613316	1.0699	-0.54448	-0.321929	-0.30825	-0.485893	-0.576268	-2.46571
P54920	P54920	SNAA_HUMAN	NAPA	Alpha-soluble NSF attachment protein	+	25	21	0.921255	1.05514	0.762305	0.947761	0.805292	1.08903	-1.06968	-0.955146	-1.25967	-1.22575	-0.483524	-0.587004
Q99747	Q99747;Q99747-2	SNAG_HUMAN	NAPG	Gamma-soluble NSF attachment protein	+	12	12	1.06598	1.0554	0.848908	0.736439	0.947027	1.02176	-1.16754	-0.673301	-0.780972	-0.961226	-1.10277	-0.98971
Q92542;Q92542-2	Q92542;Q92542-2	NICA_HUMAN	NCSTN	Nicastrin	+	9	9	0.919537	1.08251	0.766791	0.883671	0.963089	1.03489	-0.905396	-0.761165	-0.821138	-0.684565	-1.20424	-1.27398
Q99519	Q99519	NEUR1_HUMAN	NEU1	Sialidase-1	+	4	4	1.02301	1.35532	1.03416	0.729211	0.577538	0.81381	-0.998552	-0.949779	-0.489879	-0.828474	-1.38395	-0.882404
O15118	O15118;O15118-2	NPC1_HUMAN	NPC1	NPC intracellular cholesterol transporter 1	+	4	4	0.902425	1.28122	0.684552	0.772063	0.995505	1.04139	-0.850753	-0.975316	-0.988265	-0.839183	-0.997702	-1.02594
P61916;P61916-2	P61916;P61916-2	NPC2_HUMAN	NPC2	NPC intracellular cholesterol transporter 2	+	4	4	0.787964	0.940778	1.41992	0.548697	0.0228084	0.79711	-1.2735	-0.522604	-1.93923	-0.901936	-0.119803	0.239798
P46459	P46459;P46459-2	NSF_HUMAN	NSF	Vesicle-fusing ATPase	+	61	61	0.737964	1.23872	0.647082	0.865771	0.795904	1.34836	-0.893057	-0.922646	-0.91736	-0.983096	-1.01191	-0.905737
Q86WC4	Q86WC4	OSTM1_HUMAN	OSTM1	Osteopetrosis-associated transmembrane protein 1	+	3	3	0.852124	1.00121	0.824612	0.846539	0.677875	1.34748	-0.798435	-0.631307	-0.623294	-1.32329	-0.910772	-1.26273
Q9UHG3	Q9UHG3;Q9UHG3-2	PCYOX_HUMAN	PCYOX1	Prenylcysteine oxidase 1	+	20	20	0.587466	1.10271	0.517065	1.20693	0.939705	1.18344	-0.842525	-1.42158	-0.929928	-0.771185	-0.837546	-0.734555
Q9BTU6	Q9BTU6	P4K2A_HUMAN	PI4K2A	Phosphatidylinositol 4-kinase type 2-alpha	+	16	16	0.862966	0.994725	0.890345	0.980968	0.88794	1.09628	-0.989883	-0.854328	-0.766957	-0.934928	-1.07269	-1.09444
Q8NEB9	Q8NEB9	PK3C3_HUMAN	PIK3C3	Phosphatidylinositol 3-kinase catalytic subunit type 3	+	9	9	-0.753058	-0.80122	1.10182	-2.0168	-0.308701	0.489005	0.290749	1.03203	-0.711378	0.648891	1.40012	-0.371452
Q86T03;Q86T03-2	Q86T03;Q86T03-2	PP4P1_HUMAN	PIP4P1	Type 1 phosphatidylinositol 4,5-bisphosphate 4-phosphatase	+	3	3	0.882968	1.12714	1.12659	0.862033	0.285478	0.879648	-1.30885	-1.66977	-0.591088	-1.02932	-0.202643	-0.36218
Q8NCC3	Q8NCC3;Q8NCC3-2	PAG15_HUMAN	PLA2G15	Phospholipase A2 group XV	+	3	3	0.95621	1.31073	0.972754	0.466252	0.972754	0.920017	-0.964327	-1.07105	-0.936288	-1.12073	-0.570039	-0.936288
Q8NHP8	Q8NHP8;Q8NHP8-2	PLBL2_HUMAN	PLBD2	Putative phospholipase B-like 2	+	11	11	0.89934	1.26112	0.976422	0.86343	0.623324	1.02017	-1.06072	-1.08566	-0.631545	-1.09176	-0.933132	-0.840987
Q8IV08	Q8IV08	PLD3_HUMAN	PLD3	5'-3' exonuclease PLD3	+	9	9	0.99605	1.19	0.510651	0.897428	0.99605	1.01073	-0.824652	-0.540179	-1.19395	-0.873282	-1.08836	-1.08048
Q15165;Q15165-1;Q15165-3	Q15165;Q15165-1;Q15165-3	PON2_HUMAN	PON2	Serum paraoxonase/arylesterase 2	+	7	7	0.575737	0.865737	1.04596	0.921814	0.696863	1.43902	-1.02214	-0.892699	-1.3087	-0.963938	-0.59612	-0.761539
P50897	P50897;P50897-2	PPT1_HUMAN	PPT1	Palmitoyl-protein thioesterase 1	+	13	13	0.875748	1.47289	0.738329	0.686418	0.628315	1.16745	-0.885337	-0.831021	-0.718584	-0.920221	-1.08261	-1.13138
Q9UMR5;Q9UMR5-3	Q9UMR5;Q9UMR5-2;Q9UMR5-3	PPT2_HUMAN	PPT2	Lysosomal thioesterase PPT2	+	3	3	1.19995	0.919634	1.37189	0.86591	0.418759	0.527829	-1.03989	-1.69189	-0.709134	-0.716745	-0.498666	-0.647639
P42785;P42785-2	P42785;P42785-2	PCP_HUMAN	PRCP	Lysosomal Pro-X carboxypeptidase	+	8	8	0.951599	1.09301	1.07521	0.651083	0.940432	0.964995	-0.85165	-0.801353	-1.16722	-1.14331	-0.84401	-0.868791
Q05655;Q05655-2	Q05655;Q05655-2	KPCD_HUMAN	PRKCD	Protein kinase C delta type	+	13	12	-1.4581	-0.51836	-0.332521	-1.5219	-1.1275	-0.342464	0.789739	0.744842	1.0848	1.03049	0.755136	0.895847
P07602;P07602-2;P07602-3	P07602;P07602-2;P07602-3	SAP_HUMAN	PSAP	Prosaposin	+	4	4	1.00558	1.0199	0.962928	0.564339	1.16034	0.935231	-0.734987	-0.931807	-0.986749	-1.13851	-0.727299	-1.12896
Q6IQ22	Q6IQ22	RAB12_HUMAN	RAB12	Ras-related protein Rab-12	+	13	13	0.988261	1.10342	1.16956	0.861527	0.72451	0.851244	-0.899895	-1.09369	-1.00217	-0.918897	-0.877796	-0.906069
P61106	P61106	RAB14_HUMAN	RAB14	Ras-related protein Rab-14	+	29	29	0.661138	1.1384	0.733845	0.887676	0.995364	1.2406	-0.972111	-0.893942	-1.16155	-0.968302	-0.83056	-0.83056
P51159;P51159-2	P51159;P51159-2	RB27A_HUMAN	RAB27A	Ras-related protein Rab-27A	+	6	4	0.671339	1.10451	1.13827	0.83799	0.817508	1.10451	-0.871813	-0.878299	-1.15472	-0.983774	-0.801735	-0.983774
P61019	P61019;P61019-2	RAB2A_HUMAN	RAB2A	Ras-related protein Rab-2A	+	12	12	0.717354	0.993966	0.47374	1.10397	0.966085	1.32378	-0.793939	-0.995601	-0.745712	-0.805968	-1.25616	-0.981519
P51148;P51148-2	P51148;P51148-2	RAB5C_HUMAN	RAB5C	Ras-related protein Rab-5C	+	11	11	0.922522	1.05312	0.751355	0.922522	0.931285	1.11558	-0.834079	-0.798277	-0.884124	-1.17813	-1.05715	-0.944637
P51149	P51149	RAB7A_HUMAN	RAB7A	Ras-related protein Rab-7a	+	29	29	0.740927	1.08625	0.678515	0.896796	0.992085	1.27887	-1.0247	-0.837989	-0.901608	-0.988967	-0.96009	-0.96009
Q96DM3	Q96DM3	RMC1_HUMAN	RMC1	Regulator of MON1-CCZ1 complex	+	4	4	-0.603812	0.648206	2.54426	-0.466311	1.12869	-0.250968	-0.419618	-0.290781	-0.703785	0.0712988	-0.992125	-0.665048
O00584	O00584	RNT2_HUMAN	RNASET2	Ribonuclease T2	+	5	5	0.913617	1.17438	0.939712	0.809505	0.808429	1.03275	-0.75624	-0.870871	-1.1646	-0.757843	-1.04531	-1.08353
Q8N122	Q8N122;Q8N122-3	RPTOR_HUMAN	RPTOR	Regulatory-associated protein of mTOR	+	5	5	0.717803	0.758096	-3.06846	0.294983	0.477226	0.0395908	0.0411164	0.0492519	0.0905025	0.326605	0.241484	0.0317964
Q8WTV0-2;Q8WTV0-4	Q8WTV0;Q8WTV0-2;Q8WTV0-3;Q8WTV0-4;Q8WTV0-5	SCRB1_HUMAN	SCARB1	Isoform 1 of Scavenger receptor class B member 1	+	7	7	1.17065	1.08553	0.897742	0.73698	0.897742	0.829331	-1.2001	-1.23593	-0.885829	-0.806946	-0.963588	-0.52559
Q14108	Q14108	SCRB2_HUMAN	SCARB2	Lysosome membrane protein 2	+	14	14	0.912807	1.04137	0.981505	0.889117	0.837222	1.06021	-0.844931	-1.04622	-1.03836	-0.932241	-0.838021	-1.02246
Q9HB40	Q9HB40;Q9HB40-2	RISC_HUMAN	SCPEP1	Retinoid-inducible serine carboxypeptidase	+	8	8	0.855148	1.23067	1.16886	0.656628	0.78207	0.969733	-1.00469	-1.03993	-0.882012	-1.03765	-0.759212	-0.939605
P55735;P55735-2;P55735-3;P55735-4	P55735;P55735-3;P55735-2;P55735-4	SEC13_HUMAN	SEC13	Protein SEC13 homolog	+	7	7	0.10898	0.282312	-0.541155	0.980014	1.15802	1.74814	-0.680345	-1.42381	-1.43819	-0.72912	0.378984	0.156182
Q96EE3;Q96EE3-1	Q96EE3;Q96EE3-1	SEH1_HUMAN	SEH1L	Nucleoporin SEH1	+	11	11	0.900881	-0.146255	-0.155753	1.40469	0.694143	1.52518	-1.09084	-1.64617	-0.764045	-0.906547	-0.0475368	0.232264
P51688	P51688	SPHM_HUMAN	SGSH	N-sulphoglucosamine sulphohydrolase	+	8	8	1.08945	1.14866	1.1104	0.659549	0.858065	0.823616	-0.970329	-0.993406	-0.83789	-0.973689	-0.959286	-0.955145
Q8NBJ9;Q8NBJ9-2	Q8NBJ9;Q8NBJ9-2	SIDT2_HUMAN	SIDT2	SID1 transmembrane family member 2	+	2	2	0.853747	0.943496	0.823816	1.07545	0.539625	1.3527	-0.731629	-0.692389	-1.18851	-0.820157	-1.06631	-1.08984
Q9UP95;Q9UP95-5;Q9UP95-6	Q9UP95;Q9UP95-2;Q9UP95-3;Q9UP95-5;Q9UP95-6;Q9UP95-7	S12A4_HUMAN	SLC12A4	Solute carrier family 12 member 4	+	8	5	0.839901	1.02585	0.761244	0.788389	1.10211	1.16793	-0.949612	-1.1249	-1.06223	-0.849003	-0.820644	-0.879029
Q96QE2	Q96QE2	MYCT_HUMAN	SLC2A13	Proton myo-inositol cotransporter	+	3	3	0.944357	0.79552	0.830652	0.409886	0.765377	0.814925	-1.65691	-0.391305	-1.10389	-1.71149	-0.21959	0.522471
Q8N357	Q8N357	S35F6_HUMAN	SLC35F6	Solute carrier family 35 member F6	+	3	3	1.02403	1.2113	1.03923	0.57401	0.710051	1.08949	-0.926014	-1.10254	-0.979247	-0.917298	-0.974692	-0.748325
Q15043;Q15043-2;Q15043-3	Q15043;Q15043-2;Q15043-3	S39AE_HUMAN	SLC39A14	Metal cation symporter ZIP14	+	3	3	0.854301	-0.18288	1.93176	-0.229709	0.292637	-0.0469123	-0.487058	0.206282	0.358132	0.071964	-2.41355	-0.354969
P08195;P08195-3;P08195-4	P08195;P08195-4;P08195-2;P08195-3	4F2_HUMAN	SLC3A2	4F2 cell-surface antigen heavy chain	+	28	28	-1.14688	-1.09699	0.244781	-1.06011	-1.13918	-1.05329	1.09973	0.937059	1.14365	0.49538	0.72509	0.850765
Q01650	Q01650	LAT1_HUMAN	SLC7A5	Large neutral amino acids transporter small subunit 1	+	6	5	0.0338281	0.00574546	-1.3257	-1.13951	-0.585675	-1.85356	0.830531	0.624225	0.832233	1.17682	0.813919	0.587145
P17405;P17405-4	P17405;P17405-4	ASM_HUMAN	SMPD1	Sphingomyelin phosphodiesterase	+	4	4	1.40814	1.31581	0.955459	0.384897	0.814	0.467046	-1.05167	-1.42225	-0.692962	-0.660772	-1.02965	-0.488046
O00161;O00161-2	O00161;O00161-2	SNP23_HUMAN	SNAP23	Synaptosomal-associated protein 23	+	9	9	1.44851	-0.291263	1.68933	-1.29465	-0.58059	-1.53417	-0.109224	-0.555773	0.383208	0.668505	-0.48909	0.66521
O95295	O95295	SNAPN_HUMAN	SNAPIN	SNARE-associated protein Snapin	+	3	3	0.742922	0.564901	-0.418123	-1.4375	-0.429194	-1.4938	1.21459	1.37925	0.590668	0.028268	-1.22819	0.486209
Q13596;Q13596-2	Q13596;Q13596-2	SNX1_HUMAN	SNX1	Sorting nexin-1	+	15	15	-1.21973	-0.840258	-0.97431	-1.23425	-0.943249	-0.389859	0.76883	1.04734	0.852218	0.944122	1.05724	0.931908
Q9Y5W7;Q9Y5W7-2;Q9Y5W7-3;Q9Y5W7-4	Q9Y5W7;Q9Y5W7-2;Q9Y5W7-3;Q9Y5W7-4	SNX14_HUMAN	SNX14	Sorting nexin-14	+	4	4	0.745049	0.777994	1.06113	0.748386	1.23342	1.07034	-1.05463	-0.580891	-1.03518	-0.896113	-1.13689	-0.932618
O60749	O60749;O60749-2	SNX2_HUMAN	SNX2	Sorting nexin-2	+	23	23	-1.0839	-1.29914	-0.993026	-0.845039	-1.03146	-0.31132	0.861852	0.805807	0.744948	0.947157	1.14166	1.06246
Q99523	Q99523;Q99523-2	SORT_HUMAN	SORT1	Sortilin	+	9	9	0.956112	0.981481	1.02626	0.863321	0.830097	1.06599	-0.977895	-0.784841	-0.990202	-0.952889	-1.04654	-0.970894
O60271-4	O60271;O60271-3;O60271-5;O60271-2;O60271-4;O60271-9	JIP4_HUMAN	SPAG9	Isoform 4 of C-Jun-amino-terminal kinase-interacting protein 4	+	36	30	-0.852019	-0.872643	-0.774821	-0.890022	-1.24366	-1.06454	0.898384	1.04624	0.95698	1.03509	0.862628	0.898384
Q9H2V7;Q9H2V7-2;Q9H2V7-3	Q9H2V7;Q9H2V7-2;Q9H2V7-3;Q9H2V7-4	SPNS1_HUMAN	SPNS1	Protein spinster homolog 1	+	6	6	0.84553	0.917403	1.35741	0.96391	0.770479	0.78743	-1.06757	-1.0006	-0.62322	-0.979273	-1.10063	-0.870873
Q8TCT8	Q8TCT8	SPP2A_HUMAN	SPPL2A	Signal peptide peptidase-like 2A	+	2	2	1.64514	0.532602	1.6228	0.826087	-0.177465	0.373453	-0.907801	-0.346964	-1.43453	-0.74366	-0.663359	-0.726305
Q13501	Q13501;Q13501-2	SQSTM_HUMAN	SQSTM1	Sequestosome-1	+	3	3	-2.63622	-0.592758	-0.0557928	-0.639994	0.0415909	-0.341212	0.830676	0.919718	0.471716	0.467988	0.849808	0.68448
P12931;P12931-2;P12931-3	P08581;P12931;P42685;Q04912;Q9H3Y6;Q04912-2;Q04912-7;P08581-2;P12931-2;P12931-3;P42685-2	SRC_HUMAN	SRC	Proto-oncogene tyrosine-protein kinase Src	+	10	9	0.185507	-2.11984	0.255846	0.264732	-0.623311	-1.83343	0.447919	0.766574	0.695227	0.650071	0.526544	0.784159
Q13277;Q13277-2;Q13277-3	Q13277;Q13277-3;Q13277-2	STX3_HUMAN	STX3	Syntaxin-3	+	2	2	0.651652	1.26087	1.14043	-0.435443	0.812945	1.1729	-0.114555	-0.634082	-0.346617	-0.523455	-1.17969	-1.80494
O15400;O15400-2	O15400;O15400-2	STX7_HUMAN	STX7	Syntaxin-7	+	15	15	0.798774	1.12452	0.90963	0.776091	0.793824	1.27249	-1.00105	-0.867881	-0.7887	-0.954967	-1.05898	-1.00375
Q9UNK0	Q9UNK0	STX8_HUMAN	STX8	Syntaxin-8	+	9	9	0.897659	1.12816	0.84533	0.911014	0.895046	1.04335	-0.885874	-0.889618	-1.06599	-0.871688	-0.996544	-1.01084
Q15833;Q15833-2;Q15833-3	Q15833;Q15833-2;Q15833-3	STXB2_HUMAN	STXBP2	Syntaxin-binding protein 2	+	4	4	0.675194	1.95991	0.80332	-0.855502	0.230793	-1.74628	-0.756618	-0.363819	-0.76533	0.464452	-0.39489	0.748773
Q8NBK3;Q8NBK3-5	Q8NBK3;Q8NBK3-2;Q8NBK3-3;Q8NBK3-5	SUMF1_HUMAN	SUMF1	Formylglycine-generating enzyme	+	3	3	0.899148	0.766122	2.3763	0.2164	-0.994961	0.490767	-0.549926	-0.774316	-0.818929	-0.871463	-0.5631	-0.176044
O15321;O15321-2	O15321;O15321-2	TM9S1_HUMAN	TM9SF1	Transmembrane 9 superfamily member 1	+	5	5	0.816777	1.08384	0.472486	1.07281	1.12769	1.07281	-0.868655	-0.847915	-0.896832	-0.97938	-1.11536	-0.938277
Q9NUM4	Q9NUM4	T106B_HUMAN	TMEM106B	Transmembrane protein 106B	+	9	9	1.02577	1.2399	1.15522	0.73652	0.733627	0.78391	-0.992201	-0.946581	-0.911292	-1.02242	-0.899516	-0.90294
Q9HC07;Q9HC07-2	Q9HC07;Q9HC07-2	TM165_HUMAN	TMEM165	Transmembrane protein 165	+	6	6	0.610613	0.93945	0.847885	0.906507	1.1434	1.2224	-1.0317	-0.767698	-0.951809	-0.952508	-0.954565	-1.01198
Q8IY95;Q8IY95-2	Q8IY95;Q8IY95-2	TM192_HUMAN	TMEM192	Transmembrane protein 192	+	5	5	0.756354	1.33962	0.939751	0.746732	0.719592	1.12089	-1.22286	-0.866368	-1.06036	-0.768296	-0.80688	-0.898174
Q8N511	Q8N511	TM199_HUMAN	TMEM199	Transmembrane protein 199	+	3	3	0.373457	1.04852	0.449691	-0.0406772	0.895713	1.81015	-0.10007	-1.21609	0.0225307	-0.514441	-1.34092	-1.38787
Q9BXS4	Q9BXS4	TMM59_HUMAN	TMEM59	Transmembrane protein 59	+	3	3	0.703776	0.99755	1.19636	0.834408	0.600389	0.832774	-1.09039	-0.0254603	-1.45482	-1.58467	-0.484446	-0.52547
Q9P0T7	Q9P0T7	TMEM9_HUMAN	TMEM9	Proton-transporting V-type ATPase complex assembly regulator TMEM9	+	4	3	0.833326	0.973686	0.846828	0.937031	0.957726	1.13984	-0.852178	-0.682087	-0.95572	-1.20991	-0.997513	-0.99102
Q5BJF2	Q5BJF2	SGMR2_HUMAN	TMEM97	Sigma intracellular receptor 2	+	2	2	0.458444	1.08067	-0.548676	0.816376	0.804102	1.51686	-0.561478	-1.29005	-1.90184	-0.0429543	-0.329636	-0.00181339
O14773	O14773	TPP1_HUMAN	TPP1	Tripeptidyl-peptidase 1	+	9	9	1.314	0.849777	0.81133	0.86061	0.979759	0.763296	-0.827279	-1.37468	-0.486905	-0.880456	-1.05207	-0.957376
P22314;P22314-2	P22314;P22314-2	UBA1_HUMAN	UBA1	Ubiquitin-like modifier-activating enzyme 1	+	63	63	-1.03607	-0.976257	-0.889152	-0.921546	-0.923497	-0.993002	0.926735	0.995782	0.951648	0.985018	0.957618	0.922716
Q9P2Y5	Q9P2Y5	UVRAG_HUMAN	UVRAG	UV radiation resistance-associated gene protein	+	3	3	1.58638	1.34515	-0.0727455	1.01156	1.01156	-0.533097	-1.41172	-1.23832	-0.436709	-0.176859	-0.562747	-0.522445
P51809	P51809;P51809-3	VAMP7_HUMAN	VAMP7	Vesicle-associated membrane protein 7	+	5	5	0.792201	1.01016	0.81304	0.850748	0.898858	1.22925	-1.01669	-1.02478	-0.755577	-0.453767	-1.31611	-1.02733
P51809;P51809-2	P51809;P51809-2;P51809-3	VAMP7_HUMAN	VAMP7	Vesicle-associated membrane protein 7	+	13	13	0.752192	1.02803	0.895174	0.882992	0.972365	1.17862	-0.932884	-0.843005	-1.04565	-0.892183	-0.990817	-1.00483
Q9BV40	Q9BV40	VAMP8_HUMAN	VAMP8	Vesicle-associated membrane protein 8	+	5	5	0.920052	1.18216	1.21625	0.517743	0.750745	0.956524	-0.932441	-0.990025	-1.104	-1.31303	-0.52169	-0.682292
Q9H270	Q9H270	VPS11_HUMAN	VPS11	Vacuolar protein sorting-associated protein 11 homolog	+	9	9	0.0951314	-0.0850374	2.87308	-0.372932	0.679591	0.0297166	-0.869292	-0.0129707	-0.605434	-0.530035	-0.570742	-0.631075
Q96RL7;Q96RL7-2;Q96RL7-3;Q96RL7-4	Q96RL7;Q96RL7-2;Q96RL7-3;Q96RL7-4	VP13A_HUMAN	VPS13A	Intermembrane lipid transfer protein VPS13A	+	18	18	0.297824	0.927994	1.45011	1.02524	0.804326	1.02926	-0.875394	-0.891734	-0.902838	-0.740237	-0.997269	-1.12728
Q9H269	Q9H269;Q9H269-2	VPS16_HUMAN	VPS16	Vacuolar protein sorting-associated protein 16 homolog	+	8	8	0.419383	1.0338	2.68974	-0.204982	-0.118838	-0.368025	-0.530299	-0.434174	-0.368025	-0.37892	-0.686589	-1.05307
Q9P253	Q9P253	VPS18_HUMAN	VPS18	Vacuolar protein sorting-associated protein 18 homolog	+	10	10	0.991885	1.255	1.67953	0.19214	0.655835	0.261447	-1.44193	-0.596178	-0.402765	-0.632355	-0.69642	-1.26619
O75436	O75436	VP26A_HUMAN	VPS26A	Vacuolar protein sorting-associated protein 26A	+	12	12	-1.60616	-1.15307	-0.880935	-1.04743	-0.736057	0.165382	0.86858	0.817803	0.782268	0.908243	0.844443	1.03693
Q96AX1	Q96AX1	VP33A_HUMAN	VPS33A	Vacuolar protein sorting-associated protein 33A	+	7	7	0.984236	0.547823	2.33941	0.704199	-0.570421	-0.561198	-0.0680796	-0.832057	-0.621204	0.0565489	-0.792976	-1.18628
Q96QK1	Q96QK1	VPS35_HUMAN	VPS35	Vacuolar protein sorting-associated protein 35	+	27	27	-1.8211	-0.974307	-1.19238	-0.767282	-0.0990646	0.212435	0.865109	1.17936	0.108939	0.677405	1.36327	0.447599
Q96JC1;Q96JC1-2	Q96JC1;Q96JC1-2	VPS39_HUMAN	VPS39	Vam6/Vps39-like protein	+	7	7	-0.252626	0.893116	0.445906	-1.38923	-1.13843	-1.88471	0.752449	-0.238288	1.14525	0.882913	0.126824	0.65682
P49754;P49754-2;P49754-3	P49754;P49754-2;P49754-3	VPS41_HUMAN	VPS41	Vacuolar protein sorting-associated protein 41 homolog	+	5	5	-0.492261	1.88497	1.35694	0.431215	-0.0917485	-0.893943	-1.52076	-0.526318	-0.954925	0.905298	0.0987194	-0.197176
Q9UEU0	Q9UEU0;Q9UEU0-2	VTI1B_HUMAN	VTI1B	Vesicle transport through interaction with t-SNAREs homolog 1B	+	11	11	0.998443	1.08528	0.907513	0.87927	0.87927	0.971846	-0.994678	-0.893646	-0.917954	-0.808822	-0.992264	-1.11426
Q9BZH6	Q9BZH6	WDR11_HUMAN	WDR11	WD repeat-containing protein 11	+	16	16	0.204346	1.87532	-0.0265791	0.721608	0.498507	1.34854	-0.964156	-0.424692	-1.34769	-0.592177	-0.0382061	-1.25482
Q9HAD4	Q9HAD4;Q9HAD4-2	WDR41_HUMAN	WDR41	WD repeat-containing protein 41	+	7	7	-1.18542	0.617212	0.00290442	-1.14195	-1.29616	-0.96847	0.676154	0.617212	-0.633309	0.831205	1.61774	0.862896
Q5MNZ6	Q5MNZ6	WIPI3_HUMAN	WDR45B	WD repeat domain phosphoinositide-interacting protein 3	+	2	2	-2.91651	0.393378	0.911584	0.203823	0.198458	0.798848	-0.143805	0.0591445	0.69488	0.201011	-0.484459	0.0836496
Q8TAF3	Q8TAF3;Q8TAF3-3	WDR48_HUMAN	WDR48	WD repeat-containing protein 48	+	15	15	-1.29794	-0.778575	-0.583598	-1.31764	-0.777094	-0.798469	0.903371	0.560315	0.930654	0.850298	1.21278	1.09589
Q7Z2W4	Q7Z2W4;Q7Z2W4-2;Q7Z2W4-4;Q7Z2W4-5	ZCCHV_HUMAN	ZC3HAV1	Zinc finger CCCH-type antiviral protein 1	+	20	20	0.355296	0.271204	-0.0781498	1.24344	0.703068	2.04677	-1.01523	-1.32884	-0.918896	-0.863083	-0.422591	0.00701009
Q7Z2W4;Q7Z2W4-3	Q7Z2W4;Q7Z2W4-2;Q7Z2W4-3	ZCCHV_HUMAN	ZC3HAV1	Zinc finger CCCH-type antiviral protein 1	+	21	21	0.410003	0.46695	-0.1909	1.12471	0.970859	2.06098	-0.968368	-0.684124	-0.684124	-1.15542	-0.702156	-0.648415

## Sheet: Fig2BC
	Condition
BMP	MockIP	LysoIP
16:0/16:1	1.32123	5.54741
	1.09052	13.9138
	0.771681	2.43168
	0.887605	13.3061
	0.951598	2.57756
	0.977363	2.87664
16:0/16:0	0.153205	79.9698
	0.972381	180.494
	0.966128	53.6311
	1.91662	154.405
	0.681605	34.0959
	1.31006	53.5029
16:0/18:1	1.09982	13.3483
	1.03874	26.6261
	1.17152	8.79579
	1.14123	21.0132
	0.718569	6.1806
	0.830123	10.9386
16:0/22:6	1.32256	18.7004
	1.52892	54.6128
	0.647212	14.7796
	0.381449	43.6978
	1.26316	12.1251
	0.856696	18.222
16:0/18:1	1.20215	11.6921
	0.953384	27.0524
	0.958091	7.5706
	1.10332	21.9614
	0.720753	5.17302
	1.0623	9.80009
18:0/18:1	0.852713	9.51292
	0.944444	14.4593
	0.976744	6.34173
	1.10336	12.2804
	0.936047	5.24871
	1.18669	8.14018
18:1/18:1	1.027	10.7192
	1.0567	22.6255
	0.962313	7.65584
	1.15701	18.367
	0.839567	5.02163
	0.957406	8.82506
18:1/22:6	1.17444	20.7592
	0.787317	55.8468
	1.35707	12.6289
	1.09951	40.0435
	0.678049	10.0049
	0.90361	17.4921
18:2/22:6	1.8115	148.189
	0.623003	308.406
	1.92652	162.451
	1.65815	276.086
	-1.63898	128.866
	1.61981	140.137
22:6/22:6	1.62074	20.6331
	2.06656	61.5093
	0.69195	15.9706
	0.422601	46.7043
	0.51548	19.8994
	0.682663	19.9644
Total	1.18894	8.99201
	1.06452	20.4229
	0.88543	5.48971
	1.008	17.5305
	0.884835	4.26855
	0.968276	6.4895
	Fold change (LysoIP / MockIP)

## Sheet: Fig3GH
Protein	Condition
	LysoIP	WCL
LAMP1	2.78871	0.88969
	2.37528	1.03095
	1.96387	1.07936
LAMTOR1	2.49978	1.37074
	4.02531	0.83535
	3.71664	0.793913
CLN3	2.81064	0.913397
	2.23241	1.05133
	2.09711	1.03527
CTSD	1.9651	0.96665
	1.96428	0.955194
	1.49589	1.07816
ACBD3	1.83655	0.993235
	1.62225	1.05571
	1.62349	0.951059
Tubulin	0.324187	1.02749
	0.394446	0.925965
	0.276855	1.04654
Actin	0.368695	1.13939
	0.292032	0.920925
	0.350698	0.939689
VDAC	1.1003	1.12164
	1.23628	0.972726
	1.29137	0.905637
b-hexosaminidase A	1.53975	0.994827
	1.65153	1.00606
	1.21757	0.999112
SNCA	0.384379	1.19602
	0.50987	0.871179
	0.483236	0.932801
GAPDH	0.269153	0.994655
	0.282182	1.01866
	0.265356	0.986689
ALDH1A1	0.344888	0.900893
	0.523115	1.00956
	0.493048	1.08955
VMAT2	3.37316	1.24925
	5.64158	0.874098
	3.81478	0.876647
TUBB3	0.378929	0.909233
	0.292701	1.01145
	0.281616	1.07932
TH	0.250642	1.00381
	0.240382	1.02697
	0.241836	0.969217
	Fold change IP/ WCL

## Sheet: Fig3CD
Protein.Group	Protein.Ids	Protein.Names	Gene.names	First.Protein.Description	Lysosome	Peptides	Unique.peptides	Lyso-IP.01	Lyso-IP.02	Lyso-IP.03	WCL.01	WCL.02	WCL.03
Q8WWZ7	Q8WWZ7;Q8WWZ7-2	ABCA5_HUMAN	ABCA5	Cholesterol transporter ABCA5	+	33	33	0.984661	1.08772	0.634185	-0.896774	-0.945144	-0.864647
Q13367	Q13367;Q13367-2;Q13367-3;Q13367-4	AP3B2_HUMAN	AP3B2	AP-3 complex subunit beta-2	+	38	38	-0.538061	-1.10254	-1.03654	0.750081	0.940222	0.986836
Q9Y6B7	Q9Y6B7	AP4B1_HUMAN	AP4B1	AP-4 complex subunit beta-1	+	12	12	0.982878	1.1411	0.546197	-0.977789	-0.695608	-0.996779
Q9UPM8	Q9UPM8;Q9UPM8-2	AP4E1_HUMAN	AP4E1	AP-4 complex subunit epsilon-1	+	17	17	1.00713	1.07258	0.568245	-0.640231	-1.21243	-0.795293
P05067	P05067;P05067-11;P05067-7;P05067-8;P05067-9	A4_HUMAN	APP	Amyloid-beta precursor protein	+	7	7	0.767399	1.09274	0.803782	-0.526346	-1.13695	-1.00063
P05067;P05067-3	P05067;P05067-4;P05067-10;P05067-11;P05067-3;P05067-5;P05067-6;P05067-7;P05067-8;P05067-9	A4_HUMAN	APP	Amyloid-beta precursor protein	+	39	39	0.944483	0.98768	0.801058	-0.90196	-0.930728	-0.900534
P49407	P10523;P49407;P49407-2	ARRB1_HUMAN	ARRB1	Beta-arrestin-1	+	18	17	-0.501395	-1.28566	-0.862181	0.820197	0.973242	0.8558
P98196	P98196	AT11A_HUMAN	ATP11A	Phospholipid-transporting ATPase IH	+	20	20	0.994935	0.838264	0.850847	-1.2346	-0.791024	-0.658424
Q8NB49;Q8NB49-2;Q8NB49-3;Q8NB49-4	Q8NB49;Q8NB49-2;Q8NB49-3;Q8NB49-4	AT11C_HUMAN	ATP11C	Phospholipid-transporting ATPase IG	+	14	14	0.887515	1.03129	0.770574	-1.20048	-0.796514	-0.692381
Q15904	Q15904	VAS1_HUMAN	ATP6AP1	V-type proton ATPase subunit S1	+	16	16	0.91284	0.993438	0.827424	-0.86563	-0.911549	-0.956523
O75787;O75787-2	O75787;O75787-2	RENR_HUMAN	ATP6AP2	Renin receptor	+	23	23	0.90718	0.961257	0.838752	-0.726411	-0.817052	-1.16373
Q93050;Q93050-1	Q93050;Q93050-1;Q93050-3	VPP1_HUMAN	ATP6V0A1	V-type proton ATPase 116 kDa subunit a 1	+	42	42	0.970704	1.02486	0.728471	-0.893433	-0.953688	-0.876915
Q9Y487	Q9Y487	VPP2_HUMAN	ATP6V0A2	V-type proton ATPase 116 kDa subunit a 2	+	21	21	0.880041	1.04465	0.779656	-1.14438	-0.781123	-0.778853
P56817;P56817-2	P56817;P56817-2;P56817-3;P56817-4;P56817-5;P56817-6	BACE1_HUMAN	BACE1	Beta-secretase 1	+	19	19	1.15534	0.900166	0.63674	-0.777758	-0.880136	-1.03436
P08962;P08962-2	P08962;P08962-2;P08962-3	CD63_HUMAN	CD63	CD63 antigen	+	5	5	1.16148	0.682076	0.845505	-0.925857	-1.05364	-0.709572
Q9BWS9;Q9BWS9-2	Q9BWS9;Q9BWS9-2	CHID1_HUMAN	CHID1	Chitinase domain-containing protein 1	+	26	26	0.878475	1.09032	0.742179	-0.976361	-0.991654	-0.742962
P51790;P51790-2;P51790-4;P51790-5	P51790;P51790-2;P51790-4;P51790-5	CLCN3_HUMAN	CLCN3	H(+)/Cl(-) exchange transporter 3	+	31	31	0.925002	0.995962	0.810715	-0.98258	-0.870363	-0.878737
P51793	P51793;P51793-2	CLCN4_HUMAN	CLCN4	H(+)/Cl(-) exchange transporter 4	+	20	20	0.926954	1.04779	0.747291	-0.914063	-0.818707	-0.989268
P51795;P51795-1	P51795;P51795-1	CLCN5_HUMAN	CLCN5	H(+)/Cl(-) exchange transporter 5	+	8	8	1.04044	0.898187	0.764856	-0.873027	-0.705118	-1.12533
Q2KHT3	Q2KHT3	CL16A_HUMAN	CLEC16A	Protein CLEC16A	+	10	10	0.859682	0.780589	1.07936	-0.793543	-0.994573	-0.931516
Q13286;Q13286-2;Q13286-3;Q13286-4;Q13286-7	Q13286;Q13286-2;Q13286-3;Q13286-4;Q13286-6;Q13286-7	CLN3_HUMAN	CLN3	Battenin	+	5	5	1.08257	0.894076	0.730395	-1.08853	-0.793092	-0.825413
P09497;P09497-2	P09497;P09497-2	CLCB_HUMAN	CLTB	Clathrin light chain B	+	12	12	0.874913	1.0411	0.770281	-0.579269	-1.08478	-1.02225
Q00610;Q00610-2	Q00610;Q00610-2	CLH1_HUMAN	CLTC	Clathrin heavy chain 1	+	133	133	0.930921	0.989794	0.813454	-0.907535	-0.907535	-0.9191
P01034	P01034	CYTC_HUMAN	CST3	Cystatin-C	+	8	8	0.850112	0.954712	0.926281	-0.971118	-0.969416	-0.79057
Q9H3Z4;Q9H3Z4-2	Q9H3Z4;Q9H3Z4-2	DNJC5_HUMAN	DNAJC5	DnaJ homolog subfamily C member 5	+	8	8	1.04537	1.00114	0.667361	-0.858549	-0.953622	-0.901695
P50570-3	P50570-3;P50570-4	DYN2_HUMAN	DNM2	Isoform 3 of Dynamin-2	+	2	2	-0.787113	-1.33271	-0.520579	0.806041	0.8928	0.941561
P50570;P50570-3;P50570-5	P50570;P50570-2;P50570-3;P50570-4;P50570-5	DYN2_HUMAN	DNM2	Dynamin-2	+	18	18	-0.943567	-0.904202	-0.887254	0.959208	0.824489	0.951325
P50570;P50570-5	P50570;P50570-2;P50570-5	DYN2_HUMAN	DNM2	Dynamin-2	+	5	5	-0.56174	-1.50685	-0.344383	0.331153	0.944419	1.1374
Q6UX65	Q6UX65	DRAM2_HUMAN	DRAM2	DNA damage-regulated autophagy modulator protein 2	+	2	2	0.968066	1.30512	0.139126	-0.291347	-1.11546	-1.0055
Q9Y227;Q9Y227-2	Q9Y227;Q9Y227-2	ENTP4_HUMAN	ENTPD4	Ectonucleoside triphosphate diphosphohydrolase 4	+	6	6	1.00038	1.09159	0.549174	-0.533246	-1.04658	-1.06131
Q9NZ52	Q9NZ52;Q9NZ52-2;Q9NZ52-3;Q9NZ52-4	GGA3_HUMAN	GGA3	ADP-ribosylation factor-binding protein GGA3	+	11	11	-0.758325	-0.907768	-1.02612	1.194	0.7447	0.753508
P17302	P17302	CXA1_HUMAN	GJA1	Gap junction alpha-1 protein	+	20	20	0.848237	1.02736	0.745044	-1.35761	-0.75236	-0.510666
P08754	P08754	GNAI3_HUMAN	GNAI3	Guanine nucleotide-binding protein G(i) subunit alpha-3	+	14	14	-0.683704	-0.654566	-1.14336	0.584795	0.375765	1.52107
P50148	P50148	GNAQ_HUMAN	GNAQ	Guanine nucleotide-binding protein G(q) subunit alpha	+	16	16	-0.949857	-0.61464	-1.08297	0.520525	0.979003	1.14794
Q3T906	Q3T906;Q3T906-2	GNPTA_HUMAN	GNPTAB	N-acetylglucosamine-1-phosphotransferase subunits alpha/beta	+	20	20	0.888751	0.79318	0.990485	-1.26882	-0.751699	-0.651897
Q9UJJ9	Q9UJJ9	GNPTG_HUMAN	GNPTG	N-acetylglucosamine-1-phosphotransferase subunit gamma	+	5	5	0.789448	1.03148	0.897063	-0.763786	-1.06453	-0.889672
P51654;P51654-2;P51654-3	P51654;P51654-2;P51654-3	GPC3_HUMAN	GPC3	Glypican-3	+	2	2	1.15148	1.07903	0.296006	-1.25703	-0.500106	-0.769381
P11717	P11717	MPRI_HUMAN	IGF2R	Cation-independent mannose-6-phosphate receptor	+	123	123	1.013	0.72847	0.979244	-1.01275	-0.856481	-0.851482
Q9NQX7	Q9NQX7;Q9NQX7-3	ITM2C_HUMAN	ITM2C	Integral membrane protein 2C	+	18	18	0.955141	0.940498	0.838027	-0.991159	-0.858609	-0.883897
Q53GT1	Q53GT1;Q53GT1-3	KLH22_HUMAN	KLHL22	Kelch-like protein 22	+	23	23	0.979627	1.12003	0.595219	-0.92847	-0.814525	-0.95188
P01130;P01130-3;P01130-4;P01130-6	P01130;P01130-2;P01130-3;P01130-4;P01130-6	LDLR_HUMAN	LDLR	Low-density lipoprotein receptor	+	13	13	0.924465	0.842272	0.961602	-0.999091	-0.769933	-0.959314
P98164	P98164	LRP2_HUMAN	LRP2	Low-density lipoprotein receptor-related protein 2	+	155	155	0.921219	0.929096	0.855169	-1.14971	-0.889167	-0.666603
P20645	P20645	MPRD_HUMAN	M6PR	Cation-dependent mannose-6-phosphate receptor	+	12	12	1.07675	0.580415	1.03317	-0.851668	-0.817926	-1.02075
Q9GZU1	Q9GZU1	MCLN1_HUMAN	MCOLN1	Mucolipin-1	+	14	14	1.1662	0.894336	0.564355	-1.22357	-0.846713	-0.554604
Q9Y4I1;Q9Y4I1-2	Q9Y4I1;Q9Y4I1-2;Q9Y4I1-3	MYO5A_HUMAN	MYO5A	Unconventional myosin-Va	+	128	127	1.05929	0.982967	0.653823	-1.10003	-0.812587	-0.783462
P54920	P54920	SNAA_HUMAN	NAPA	Alpha-soluble NSF attachment protein	+	27	27	0.945922	1.06271	0.705825	-0.788614	-0.937212	-0.988635
Q92542;Q92542-2	Q92542;Q92542-2	NICA_HUMAN	NCSTN	Nicastrin	+	24	24	0.850824	1.03657	0.840106	-1.00314	-0.899896	-0.824465
P46459	P46459;P46459-2	NSF_HUMAN	NSF	Vesicle-fusing ATPase	+	81	81	0.96903	1.2193	0.460756	-0.984132	-0.89346	-0.771494
P42857;P42857-2	P42857;P42857-2	NSG1_HUMAN	NSG1	Neuronal vesicle trafficking-associated protein 1	+	7	7	0.878995	0.734328	1.07828	-0.690517	-0.848138	-1.15295
Q9BTU6	Q9BTU6	P4K2A_HUMAN	PI4K2A	Phosphatidylinositol 4-kinase type 2-alpha	+	30	30	0.929603	1.04886	0.74682	-0.942546	-0.875306	-0.907432
Q8IV08	Q8IV08	PLD3_HUMAN	PLD3	5'-3' exonuclease PLD3	+	23	23	1.0954	1.02073	0.577697	-0.851829	-0.955752	-0.886237
P49768;P49768-2	P49768;P49768-2;P49768-3;P49768-5;P49768-4;P49768-6;P49768-7	PSN1_HUMAN	PSEN1	Presenilin-1	+	4	4	0.905878	1.1508	0.643075	-0.986604	-0.874978	-0.83817
P49810;P49810-3	P49810;P49810-2;P49810-3	PSN2_HUMAN	PSEN2	Presenilin-2	+	3	3	0.922345	0.90448	0.889876	-1.11375	-0.717361	-0.885586
P61106	P61106	RAB14_HUMAN	RAB14	Ras-related protein Rab-14	+	31	31	0.921273	1.10773	0.677616	-0.791135	-1.00567	-0.909814
P61019	P61019;P61019-2	RAB2A_HUMAN	RAB2A	Ras-related protein Rab-2A	+	14	14	0.890633	1.1041	0.719724	-0.822184	-0.904892	-0.987379
P51149	P51149	RAB7A_HUMAN	RAB7A	Ras-related protein Rab-7a	+	26	26	0.925643	0.842425	0.951179	-0.935221	-1.06915	-0.71488
Q96EE3;Q96EE3-1	Q96EE3;Q96EE3-1	SEH1_HUMAN	SEH1L	Nucleoporin SEH1	+	16	16	0.804729	0.985052	0.92976	-1.09298	-0.803971	-0.82259
Q99962	Q99962	SH3G2_HUMAN	SH3GL2	Endophilin-A1	+	13	13	-0.964222	-0.770394	-0.961632	1.17575	0.842992	0.67751
Q9BZD2;Q9BZD2-2	Q9BZD2;Q9BZD2-2	S29A3_HUMAN	SLC29A3	Equilibrative nucleoside transporter 3	+	2	2	0.99458	0.674034	0.990773	-1.07159	-0.505797	-1.082
Q99523	Q99523;Q99523-2	SORT_HUMAN	SORT1	Sortilin	+	24	24	0.958702	0.882261	0.89411	-0.980861	-0.911425	-0.842786
Q8TCT7	Q8TCT7	SPP2B_HUMAN	SPPL2B	Signal peptide peptidase-like 2B	+	11	11	0.882493	0.97034	0.867231	-1.10727	-0.828278	-0.784514
Q9UNK0	Q9UNK0	STX8_HUMAN	STX8	Syntaxin-8	+	20	20	0.93865	0.993001	0.800749	-0.873909	-0.951333	-0.907158
Q9BT88	Q9BT88	SYT11_HUMAN	SYT11	Synaptotagmin-11	+	19	19	0.986597	1.01388	0.711936	-1.04449	-0.763726	-0.904198
O15455	O15455;O15455-2	TLR3_HUMAN	TLR3	Toll-like receptor 3	+	4	4	1.11229	1.11898	0.354063	-1.09214	-0.943771	-0.549424
O15321	O15321	TM9S1_HUMAN	TM9SF1	Transmembrane 9 superfamily member 1	+	17	17	0.957417	0.853985	0.918249	-0.996537	-0.955873	-0.77724
Q9HC07	Q9HC07;Q9HC07-2	TM165_HUMAN	TMEM165	Transmembrane protein 165	+	9	9	0.896145	0.916427	0.92314	-0.85085	-0.990385	-0.894477
Q9BXS4	Q9BXS4	TMM59_HUMAN	TMEM59	Transmembrane protein 59	+	9	9	0.860201	0.994181	0.870733	-0.75049	-1.00568	-0.968941
P51809	P51809;P51809-2;P51809-3	VAMP7_HUMAN	VAMP7	Vesicle-associated membrane protein 7	+	16	16	0.979051	0.945263	0.808277	-0.884372	-0.97185	-0.876368
Q9UEU0	Q9UEU0;Q9UEU0-2	VTI1B_HUMAN	VTI1B	Vesicle transport through interaction with t-SNAREs homolog 1B	+	20	20	0.882225	0.962426	0.888256	-0.902657	-1.00655	-0.823696
Q9BZH6	Q9BZH6	WDR11_HUMAN	WDR11	WD repeat-containing protein 11	+	56	56	0.986318	0.890697	0.854115	-0.962038	-0.800993	-0.968099
P33897	P33897	ABCD1_HUMAN	ABCD1	ATP-binding cassette sub-family D member 1	+	31	31	0.859826	0.892781	0.964489	-1.06513	-0.957136	-0.694828
P78537	P78537;P78537-2	BL1S1_HUMAN	BLOC1S1	Biogenesis of lysosome-related organelles complex 1 subunit 1	+	8	8	1.04708	1.13864	0.276374	-0.239146	-1.14872	-1.07424
P02794	P02794	FRIH_HUMAN	FTH1	Ferritin heavy chain	+	15	15	-1.02611	-0.374666	-1.16712	1.25983	0.684555	0.623508
P30041	P30041	PRDX6_HUMAN	PRDX6	Peroxiredoxin-6	+	30	30	-0.843747	-0.935662	-0.955286	0.980826	0.875395	0.878474
Q9HBH5	Q9HBH5	RDH14_HUMAN	RDH14	Retinol dehydrogenase 14	+	15	15	0.827932	1.01983	0.877202	-0.978446	-0.979247	-0.767273
P00441	P00441	SODC_HUMAN	SOD1	Superoxide dismutase [Cu-Zn]	+	14	14	-0.707182	-1.00436	-0.967332	1.21921	0.772411	0.687255
Q9BZC7;Q9BZC7-3;Q9BZC7-4	Q9BZC7;Q9BZC7-2;Q9BZC7-3;Q9BZC7-4	ABCA2_HUMAN	ABCA2	ATP-binding cassette sub-family A member 2	+	46	45	0.922811	1.03511	0.740999	-0.859055	-0.699297	-1.14057
Q99758	Q99758	ABCA3_HUMAN	ABCA3	Phospholipid-transporting ATPase ABCA3	+	58	58	1.01969	0.98475	0.718428	-0.946579	-0.868883	-0.907408
Q9NP78;Q9NP78-2	Q9NP78;Q9NP78-2;Q9NP78-7	ABCB9_HUMAN	ABCB9	ABC-type oligopeptide transporter ABCB9	+	13	13	0.913002	1.01424	0.714016	-0.929421	-0.469315	-1.24252
Q5T3U5;Q5T3U5-2	Q5T3U5;Q5T3U5-2	MRP7_HUMAN	ABCC10	ATP-binding cassette sub-family C member 10	+	22	22	0.95206	1.07904	0.671098	-1.06657	-0.860631	-0.775001
O14678	O14678	ABCD4_HUMAN	ABCD4	Lysosomal cobalamin transporter ABCD4	+	17	17	0.815904	1.01084	0.890966	-1.09708	-0.779687	-0.840941
Q9BV23	Q9BV23	ABHD6_HUMAN	ABHD6	Monoacylglycerol lipase ABHD6	+	20	20	0.816261	1.17802	0.702491	-0.984616	-0.949046	-0.76311
P11117	P11117;P11117-2	PPAL_HUMAN	ACP2	Lysosomal acid phosphatase	+	24	24	1.0493	0.969357	0.699665	-0.8402	-0.930175	-0.947952
Q01484	Q01484;Q01484-2;Q01484-5;Q01484-7	ANK2_HUMAN	ANK2	Ankyrin-2	+	204	204	-0.678241	-0.804398	-1.19882	0.735126	0.870109	1.07623
Q9P2R3;Q9P2R3-4	Q9P2R3;Q9P2R3-2;Q9P2R3-4	ANFY1_HUMAN	ANKFY1	Rabankyrin-5	+	51	51	-0.694262	-0.913935	-1.09829	0.786186	1.04565	0.87465
Q96NW4	Q96NW4	ANR27_HUMAN	ANKRD27	Ankyrin repeat domain-containing protein 27	+	14	14	0.859776	1.27261	0.525477	-0.968631	-0.852644	-0.836587
P04083	P04083	ANXA1_HUMAN	ANXA1	Annexin A1	+	38	38	-1.13585	-0.957137	-0.605311	0.904154	0.91074	0.883401
P50995;P50995-2	P50995;P50995-2	ANX11_HUMAN	ANXA11	Annexin A11	+	25	24	-0.939918	-0.84889	-0.931757	0.781302	0.83368	1.10558
P07355;P07355-2	A6NMY6;P07355;P07355-2	ANXA2_HUMAN	ANXA2	Annexin A2	+	44	15	-0.876436	-0.833646	-0.944796	0.471813	0.952321	1.23074
P08133	P08133	ANXA6_HUMAN	ANXA6	Annexin A6	+	74	74	-0.922794	-0.756234	-1.04461	0.828187	0.908529	0.986927
P53677	P53677;P53677-2	AP3M2_HUMAN	AP3M2	AP-3 complex subunit mu-2	+	16	16	1.24159	0.358285	1.00668	-0.699592	-0.886351	-1.02061
Q2VPB7	Q2VPB7	AP5B1_HUMAN	AP5B1	AP-5 complex subunit beta-1	+	17	17	1.16018	0.679556	0.864201	-0.829757	-0.919988	-0.954188
Q9H0R1	Q9H0R1	AP5M1_HUMAN	AP5M1	AP-5 complex subunit mu-1	+	7	7	0.794291	1.18359	0.69934	-1.13661	-0.754204	-0.786406
Q9NUS5	Q9NUS5	AP5S1_HUMAN	AP5S1	AP-5 complex subunit sigma-1	+	2	2	0.972964	1.21629	0.327611	-0.73191	-0.481413	-1.30354
O43299	O43299;O43299-2;O43299-3	AP5Z1_HUMAN	AP5Z1	AP-5 complex subunit zeta-1	+	12	12	0.910703	1.00252	0.802431	-0.864299	-1.10017	-0.751186
Q96BM9	Q96BM9	ARL8A_HUMAN	ARL8A	ADP-ribosylation factor-like protein 8A	+	7	7	0.974145	0.903683	0.843728	-1.0796	-0.887966	-0.753988
Q9NVJ2	Q9NVJ2;Q9NVJ2-2	ARL8B_HUMAN	ARL8B	ADP-ribosylation factor-like protein 8B	+	10	10	0.993999	0.781609	0.933043	-1.132	-0.732893	-0.843758
P51689	P51689;P51689-3	ARSD_HUMAN	ARSD	Arylsulfatase D	+	8	8	0.646961	1.16452	0.814757	-0.666743	-0.665785	-1.29371
Q96EG1	Q96EG1	ARSG_HUMAN	ARSG	Arylsulfatase G	+	3	3	0.757375	1.1764	0.770263	-0.928882	-0.960838	-0.814323
Q13510;Q13510-2	Q13510;Q13510-2;Q13510-3	ASAH1_HUMAN	ASAH1	Acid ceramidase	+	30	30	1.14292	1.14809	0.16289	-0.349922	-1.1334	-0.970586
P00966	P00966	ASSY_HUMAN	ASS1	Argininosuccinate synthase	+	22	22	-0.807872	-1.02607	-0.892631	0.873915	0.831951	1.02071
Q9NQ11;Q9NQ11-2;Q9NQ11-3	Q9NQ11;Q9NQ11-2;Q9NQ11-3	AT132_HUMAN	ATP13A2	Polyamine-transporting ATPase 13A2	+	28	28	1.0197	1.15549	0.479657	-1.00633	-0.715885	-0.932633
Q9NQ11;Q9NQ11-3	Q9NQ11;Q9NQ11-3	AT132_HUMAN	ATP13A2	Polyamine-transporting ATPase 13A2	+	4	4	1.1083	1.0411	0.474854	-1.03284	-0.541492	-1.04992
P27449	P27449	VATL_HUMAN	ATP6V0C	V-type proton ATPase 16 kDa proteolipid subunit c	+	3	3	0.972139	0.972139	0.758907	-1.0896	-0.956615	-0.656969
P61421	P61421	VA0D1_HUMAN	ATP6V0D1	V-type proton ATPase subunit d 1	+	30	30	0.757286	1.37974	0.287957	-0.242834	-1.09633	-1.08582
Q6QNY1	Q6QNY1	BL1S2_HUMAN	BLOC1S2	Biogenesis of lysosome-related organelles complex 1 subunit 2	+	4	4	0.908263	0.80443	0.95857	-0.514525	-0.981935	-1.1748
Q969J3	Q969J3;Q969J3-2	BORC5_HUMAN	BORCS5	BLOC-1-related complex subunit 5	+	14	14	0.905889	1.02459	0.797316	-0.8405	-1.00063	-0.886659
Q96GS4	Q96GS4	BORC6_HUMAN	BORCS6	BLOC-1-related complex subunit 6	+	17	17	1.2067	0.674787	0.684615	-0.349312	-0.96568	-1.25111
P07384	P07384	CAN1_HUMAN	CAPN1	Calpain-1 catalytic subunit	+	39	39	-1.44645	-0.68001	-0.372986	0.497662	0.835057	1.16673
P17655	P17655	CAN2_HUMAN	CAPN2	Calpain-2 catalytic subunit	+	33	33	-0.905918	-1.04519	-0.774008	0.836698	0.895821	0.992595
Q96NT0	Q96NT0	CC115_HUMAN	CCDC115	Coiled-coil domain-containing protein 115	+	6	6	1.07318	0.982	0.4078	-0.14024	-1.17599	-1.14675
Q9UQN3;Q9UQN3-2	Q9UQN3;Q9UQN3-2	CHM2B_HUMAN	CHMP2B	Charged multivesicular body protein 2b	+	3	3	-1.00297	-0.817399	-0.911606	0.861359	0.976137	0.894481
P51797	P51797;P51797-5;P51797-6	CLCN6_HUMAN	CLCN6	H(+)/Cl(-) exchange transporter 6	+	42	42	0.989999	0.966874	0.772828	-0.959847	-0.872723	-0.897131
P51798;P51798-2	P51798;P51798-2	CLCN7_HUMAN	CLCN7	H(+)/Cl(-) exchange transporter 7	+	19	19	0.956417	1.07096	0.670035	-1.10266	-0.828063	-0.766695
O75503	O75503	CLN5_HUMAN	CLN5	Ceroid-lipofuscinosis neuronal protein 5	+	9	9	1.10399	1.21291	0.233763	-1.03018	-0.622056	-0.898434
P12109	P12109	CO6A1_HUMAN	COL6A1	Collagen alpha-1(VI) chain	+	32	32	0.934361	1.09109	0.689191	-0.923391	-0.943453	-0.847796
P00450	P00450	CERU_HUMAN	CP	Ceruloplasmin	+	14	14	0.710515	1.32099	0.379341	-1.46873	-0.522558	-0.41956
Q9H3G5	Q9H3G5	CPVL_HUMAN	CPVL	Probable serine carboxypeptidase CPVL	+	24	24	0.960298	1.24965	0.421952	-0.758953	-0.872522	-1.00043
P24387	P24387	CRHBP_HUMAN	CRHBP	Corticotropin-releasing factor-binding protein	+	8	8	1.11911	0.952426	0.628464	-0.897425	-0.813219	-0.989353
P10619;P10619-2	P10619;P10619-2	PPGB_HUMAN	CTSA	Lysosomal protective protein	+	18	18	1.03995	0.959062	0.679027	-1.06531	-1.03253	-0.580203
P07339	P07339	CATD_HUMAN	CTSD	Cathepsin D	+	29	29	1.06976	1.03221	0.57088	-0.98983	-1.02617	-0.656857
P49447	P49447	CY561_HUMAN	CYB561	Transmembrane ascorbate-dependent reductase CYB561	+	4	4	0.941158	1.06055	0.718486	-0.948114	-0.840383	-0.931699
Q53TN4;Q53TN4-3	Q53TN4;Q53TN4-3	CYBR1_HUMAN	CYBRD1	Plasma membrane ascorbate-dependent reductase CYBRD1	+	6	6	0.840835	1.0692	0.798508	-1.10125	-0.74137	-0.865924
Q8NCG7	Q8NCG7;Q8NCG7-2;Q8NCG7-4	DGLB_HUMAN	DAGLB	Diacylglycerol lipase-beta	+	22	22	0.908118	0.970452	0.853939	-0.938706	-0.812357	-0.981447
O75140;O75140-9	O75140;O75140-1;O75140-4;O75140-5;O75140-8;O75140-9	DEPD5_HUMAN	DEPDC5	GATOR complex protein DEPDC5	+	22	22	1.14038	0.963351	0.497062	-1.22617	-0.882438	-0.492182
O75165	O75165	DJC13_HUMAN	DNAJC13	DnaJ homolog subfamily C member 13	+	139	139	0.918465	0.981869	0.832432	-0.990763	-0.887004	-0.854999
O75061;O75061-2;O75061-4	O75061;O75061-2;O75061-3;O75061-4	AUXI_HUMAN	DNAJC6	Putative tyrosine-protein phosphatase auxilin	+	44	44	-0.751725	-0.633173	-1.28128	1.01042	0.845502	0.810248
Q14183	Q14183	DOC2A_HUMAN	DOC2A	Double C2-like domain-containing protein alpha	+	4	4	-1.29819	-0.863032	-0.386454	0.682294	1.26071	0.604672
Q9Y6G9	Q9Y6G9	DC1L1_HUMAN	DYNC1LI1	Cytoplasmic dynein 1 light intermediate chain 1	+	40	40	-0.877992	-0.984645	-0.869581	0.83779	1.00684	0.887585
O43237	O43237;O43237-2	DC1L2_HUMAN	DYNC1LI2	Cytoplasmic dynein 1 light intermediate chain 2	+	24	24	-0.819932	-1.10475	-0.796253	0.891534	0.964907	0.864492
P42892;P42892-2;P42892-3;P42892-4	P42892;P42892-2;P42892-3;P42892-4	ECE1_HUMAN	ECE1	Endothelin-converting enzyme 1	+	18	18	0.975091	1.02178	0.727539	-0.939422	-0.903747	-0.881238
Q6UXG2;Q6UXG2-4	Q6UXG2;Q6UXG2-3;Q6UXG2-2;Q6UXG2-4	ELAP1_HUMAN	ELAPOR1	Endosome/lysosome-associated apoptosis and autophagy regulator 1	+	23	23	0.955668	0.995334	0.770271	-0.828371	-0.834739	-1.05816
O75955	O75955;O75955-2	FLOT1_HUMAN	FLOT1	Flotillin-1	+	41	41	0.590592	1.29427	0.708706	-1.20264	-0.868829	-0.522099
Q14254	Q14254	FLOT2_HUMAN	FLOT2	Flotillin-2	+	30	30	0.848319	1.26351	0.526063	-0.925156	-1.06195	-0.650784
Q96RU3;Q96RU3-2;Q96RU3-3;Q96RU3-5	Q96RU3;Q96RU3-2;Q96RU3-3;Q96RU3-4;Q96RU3-5	FNBP1_HUMAN	FNBP1	Formin-binding protein 1	+	14	14	-0.761803	-1.0917	-0.829059	1.19315	0.806792	0.682623
Q9NXN4;Q9NXN4-2	Q9NXN4;Q9NXN4-2	GDAP2_HUMAN	GDAP2	Ganglioside-induced differentiation-associated protein 2	+	29	29	1.03025	1.03649	0.640978	-0.920983	-0.960395	-0.826345
P14136	P14136	GFAP_HUMAN	GFAP	Glial fibrillary acidic protein	+	8	8	0.890213	0.966893	0.85654	-1.12542	-0.719346	-0.868882
P14136;P14136-2;P14136-3	P14136;P14136-3;P14136-2	GFAP_HUMAN	GFAP	Glial fibrillary acidic protein	+	90	90	0.865163	0.996252	0.865163	-1.05346	-0.813898	-0.85922
Q9UJY5;Q9UJY5-4	Q9UJY5;Q9UJY5-4;Q9UJY5-2;Q9UJY5-3;Q9UJY5-6	GGA1_HUMAN	GGA1	ADP-ribosylation factor-binding protein GGA1	+	8	8	-1.03393	-0.735222	-0.92114	1.14977	0.899388	0.64114
P16278;P16278-3	P16278;P16278-2;P16278-3	BGAL_HUMAN	GLB1	Beta-galactosidase	+	30	30	1.04177	1.05349	0.598548	-0.983866	-0.946256	-0.763687
P29992	P29992	GNA11_HUMAN	GNA11	Guanine nucleotide-binding protein subunit alpha-11	+	14	12	-0.960518	-0.372887	-1.24786	0.534719	1.04696	0.999585
P63096-2	P63096;P63096-2	GNAI1_HUMAN	GNAI1	Isoform 2 of Guanine nucleotide-binding protein G(i) subunit alpha-1	+	12	12	-0.911653	-0.738317	-1.07277	0.913027	0.934916	0.874793
P04899	P04899;P04899-2;P04899-3;P04899-4;P04899-5;P04899-6	GNAI2_HUMAN	GNAI2	Guanine nucleotide-binding protein G(i) subunit alpha-2	+	22	22	-0.712471	-1.07923	-0.815764	0.356122	1.14914	1.1022
Q9HAV0	Q9HAV0	GBB4_HUMAN	GNB4	Guanine nucleotide-binding protein subunit beta-4	+	10	10	-0.93401	-1.31983	-0.324023	0.654383	0.925797	0.997682
P17174	P17174;P17174-2	AATC_HUMAN	GOT1	Aspartate aminotransferase, cytoplasmic	+	34	34	-0.874127	-0.878666	-0.981499	0.930793	0.964315	0.839184
O60478	O60478	G137B_HUMAN	GPR137B	Integral membrane protein GPR137B	+	5	5	0.453025	1.35002	0.698939	-1.3474	-0.606176	-0.54841
P28799	P28799;P28799-2;P28799-3	GRN_HUMAN	GRN	Progranulin	+	8	8	0.839609	1.14259	0.72968	-0.862506	-0.964127	-0.885244
O14964	O14964;O14964-2	HGS_HUMAN	HGS	Hepatocyte growth factor-regulated tyrosine kinase substrate	+	24	24	-0.670744	-0.827234	-1.19575	0.856487	1.00424	0.833008
Q68CP4;Q68CP4-2	Q68CP4;Q68CP4-2	HGNAT_HUMAN	HGSNAT	Heparan-alpha-glucosaminide N-acetyltransferase	+	5	5	0.875159	1.03958	0.793133	-1.10031	-0.907435	-0.700126
P08238	P08238	HS90B_HUMAN	HSP90AB1	Heat shock protein HSP 90-beta	+	50	32	-0.899868	-0.955424	-0.869497	0.745224	1.04758	0.931989
P11142	P11142	HSP7C_HUMAN	HSPA8	Heat shock cognate 71 kDa protein	+	46	44	-0.850943	-0.877874	-0.957733	0.677342	1.2399	0.769304
P22304	P22304	IDS_HUMAN	IDS	Iduronate 2-sulfatase	+	26	26	0.967586	1.27815	0.297964	-0.498258	-0.998524	-1.04691
Q01628	P13164;Q01628;Q01629	IFM3_HUMAN	IFITM3	Interferon-induced transmembrane protein 3	+	4	2	0.842581	1.09776	0.776794	-0.906851	-1.00674	-0.803543
P17181	P17181;P17181-4	INAR1_HUMAN	IFNAR1	Interferon alpha/beta receptor 1	+	7	7	0.890344	0.859078	0.958809	-0.804995	-1.16467	-0.738565
P06213;P06213-2	P06213;P06213-2	INSR_HUMAN	INSR	Insulin receptor	+	13	13	0.896378	1.25216	0.51279	-0.837517	-0.888618	-0.93519
Q969R8	Q969R8	ITFG2_HUMAN	ITFG2	KICSTOR complex protein ITFG2	+	4	4	1.13736	0.912315	0.489748	-1.41143	-0.509622	-0.618373
Q9Y664	Q9Y664;Q9Y664-2	KPTN_HUMAN	KPTN	KICSTOR complex protein kaptin	+	4	4	0.863457	1.06688	0.606792	-0.491064	-0.568233	-1.47783
Q9BQD3	Q9BQD3	KXDL1_HUMAN	KXD1	KxDL motif-containing protein 1	+	4	4	0.916969	1.11841	0.513444	-0.318014	-1.2817	-0.949115
P11279	P11279;P11279-2	LAMP1_HUMAN	LAMP1	Lysosome-associated membrane glycoprotein 1	+	17	17	1.01779	0.990294	0.687105	-1.13689	-0.827342	-0.73095
P13473-2	P13473-2	LAMP2_HUMAN	LAMP2	Isoform LAMP-2B of Lysosome-associated membrane glycoprotein 2	+	2	2	1.17763	0.973955	0.464822	-0.584412	-0.87023	-1.16177
P13473;P13473-2	P13473;P13473-2;P13473-3	LAMP2_HUMAN	LAMP2	Lysosome-associated membrane glycoprotein 2	+	9	9	1.0112	0.958354	0.759092	-0.884778	-0.927146	-0.916723
Q6IAA8	Q6IAA8	LTOR1_HUMAN	LAMTOR1	Ragulator complex protein LAMTOR1	+	14	14	0.955961	0.92866	0.739299	-0.371674	-1.08924	-1.163
Q0VGL1	Q0VGL1	LTOR4_HUMAN	LAMTOR4	Ragulator complex protein LAMTOR4	+	7	7	1.11859	0.880463	0.529879	-0.537219	-1.4545	-0.537219
O43504	O43504	LTOR5_HUMAN	LAMTOR5	Ragulator complex protein LAMTOR5	+	2	2	1.09234	1.12204	0.137912	-0.661584	-1.42062	-0.270082
Q99538;Q99538-2	Q99538;Q99538-2;Q99538-3	LGMN_HUMAN	LGMN	Legumain	+	11	11	1.09135	0.862716	0.702444	-1.12138	-1.02779	-0.50734
P38571;P38571-2	P38571;P38571-2	LICH_HUMAN	LIPA	Lysosomal acid lipase/cholesteryl ester hydrolase	+	9	9	0.866603	1.19027	0.517839	-1.27366	-0.431979	-0.869075
Q9NUN5;Q9NUN5-3	Q9NUN5;Q9NUN5-3	LMBD1_HUMAN	LMBRD1	Lysosomal cobalamin transport escort protein LMBD1	+	6	6	1.27354	0.549181	0.836345	-0.986472	-0.785852	-0.886746
Q9UIQ6	Q9UIQ6;Q9UIQ6-2;Q9UIQ6-3	LCAP_HUMAN	LNPEP	Leucyl-cystinyl aminopeptidase	+	45	45	0.952264	0.942258	0.838194	-1.00483	-0.876158	-0.85173
P50851-2	P50851;P50851-2	LRBA_HUMAN	LRBA	Isoform 2 of Lipopolysaccharide-responsive and beige-like anchor protein	+	30	30	-0.385068	-1.13747	-0.991386	0.319138	0.917573	1.27721
Q07954	Q07954	LRP1_HUMAN	LRP1	Prolow-density lipoprotein receptor-related protein 1	+	259	259	0.96327	0.911177	0.857695	-0.988905	-0.938166	-0.80507
Q9H492;Q9H492-2	Q9GZQ8;Q9H492;A6NCE7;Q9H492-2	MLP3A_HUMAN	MAP1LC3A	Microtubule-associated proteins 1A/1B light chain 3A	+	7	4	-0.440484	-0.791623	-1.37889	0.810995	0.911718	0.888279
Q6P9B6	Q6P9B6	MEAK7_HUMAN	MEAK7	MTOR-associated protein MEAK7	+	14	14	-0.923374	-0.839581	-0.971808	0.953743	0.855646	0.925374
Q9H3U5;Q9H3U5-3;Q9H3U5-5;Q9H3U5-6	Q9H3U5;Q9H3U5-3;Q9H3U5-4;Q9H3U5-5;Q9H3U5-6	MFSD1_HUMAN	MFSD1	Major facilitator superfamily domain-containing protein 1	+	2	2	1.02148	0.915027	0.746037	-1.21932	-0.783924	-0.679302
Q8NHS3	Q8NHS3	MFSD8_HUMAN	MFSD8	Major facilitator superfamily domain-containing protein 8	+	7	7	0.913701	1.222	0.418344	-1.30028	-0.727292	-0.526468
Q9NXC5	Q9NXC5;Q9NXC5-2	MIO_HUMAN	MIOS	GATOR complex protein MIOS	+	43	43	0.938368	0.999681	0.794093	-0.891914	-0.939958	-0.90027
Q15049;Q15049-2	Q15049;Q15049-2	MLC1_HUMAN	MLC1	Membrane protein MLC1	+	6	6	0.898993	0.893924	0.812743	-1.42066	-0.669251	-0.515754
Q7L1V2;Q7L1V2-2	Q7L1V2;Q7L1V2-2	MON1B_HUMAN	MON1B	Vacuolar fusion protein MON1 homolog B	+	14	14	0.728167	0.351294	1.40956	-1.09481	-1.00449	-0.389719
P42345	P42345	MTOR_HUMAN	MTOR	Serine/threonine-protein kinase mTOR	+	98	98	0.942868	1.17965	0.467973	-1.25067	-0.809002	-0.530813
Q99519	Q99519	NEUR1_HUMAN	NEU1	Sialidase-1	+	11	11	1.09842	1.112	0.406889	-0.605047	-1.02488	-0.987378
O15118	O15118	NPC1_HUMAN	NPC1	NPC intracellular cholesterol transporter 1	+	23	23	1.02024	1.05297	0.63424	-0.952808	-0.855995	-0.898638
Q8WTW4	Q8WTW4;Q8WTW4-2	NPRL2_HUMAN	NPRL2	GATOR complex protein NPRL2	+	8	8	1.06966	1.10274	0.438677	-0.763006	-0.643444	-1.20463
Q9Y328	Q9Y328	NSG2_HUMAN	NSG2	Neuronal vesicle trafficking-associated protein 2	+	12	12	0.901813	0.823263	0.997337	-0.86905	-0.782523	-1.07084
Q16625	Q16625;Q16625-2;Q16625-3;Q16625-4;Q16625-5	OCLN_HUMAN	OCLN	Occludin	+	10	10	0.655642	1.12245	0.927968	-0.86831	-0.975859	-0.86189
Q99571;Q99571-2	Q99571;Q99571-2;Q99571-3	P2RX4_HUMAN	P2RX4	P2X purinoceptor 4	+	6	6	0.981983	1.15236	0.543668	-0.811636	-0.856532	-1.00985
Q9UHG3	Q9UHG3	PCYOX_HUMAN	PCYOX1	Prenylcysteine oxidase 1	+	7	7	0.660356	0.982421	1.05011	-0.846942	-0.729367	-1.11658
Q9UHG3;Q9UHG3-2	Q9UHG3;Q9UHG3-2	PCYOX_HUMAN	PCYOX1	Prenylcysteine oxidase 1	+	30	30	0.844206	1.12124	0.728437	-0.66821	-0.986872	-1.0388
Q14123;Q14123-2	Q14123;Q14123-2;Q14123-3	PDE1C_HUMAN	PDE1C	Dual specificity calcium/calmodulin-dependent 3',5'-cyclic nucleotide phosphodiesterase 1C	+	10	10	-1.29753	-0.807317	-0.499511	0.700443	1.18869	0.715219
Q9HCN3	Q9HCN3	PGAP6_HUMAN	PGAP6	Post-GPI attachment to proteins factor 6	+	10	10	1.01635	1.03581	0.641121	-0.88628	-1.08378	-0.723214
P48426;P48426-2	P48426;P48426-2	PI42A_HUMAN	PIP4K2A	Phosphatidylinositol 5-phosphate 4-kinase type-2 alpha	+	11	11	-0.534231	-0.599929	-1.44853	0.791687	0.781878	1.00913
Q86T03;Q86T03-2	Q86T03;Q86T03-2	PP4P1_HUMAN	PIP4P1	Type 1 phosphatidylinositol 4,5-bisphosphate 4-phosphatase	+	8	8	1.04012	0.861249	0.807297	-1.13011	-0.761006	-0.817553
Q8N4L2	Q8N4L2	PP4P2_HUMAN	PIP4P2	Type 2 phosphatidylinositol 4,5-bisphosphate 4-phosphatase	+	10	10	1.18821	0.725353	0.78744	-0.818042	-0.940226	-0.942733
Q8NCC3	Q8NCC3;Q8NCC3-2	PAG15_HUMAN	PLA2G15	Phospholipase A2 group XV	+	14	14	1.06455	1.13411	0.37627	-0.481882	-0.956152	-1.13689
Q15165-3	Q15165;Q15165-1;Q15165-3	PON2_HUMAN	PON2	Isoform 3 of Serum paraoxonase/arylesterase 2	+	31	31	0.725668	0.916689	1.07314	-0.911753	-1.01009	-0.793648
P50897	P50897;P50897-2	PPT1_HUMAN	PPT1	Palmitoyl-protein thioesterase 1	+	19	19	1.01493	1.16793	0.466746	-0.704949	-0.982285	-0.962374
P42785	P42785;P42785-2	PCP_HUMAN	PRCP	Lysosomal Pro-X carboxypeptidase	+	30	30	1.30442	0.977374	0.273478	-1.05147	-0.625137	-0.878666
Q05655	Q05655;Q05655-2	KPCD_HUMAN	PRKCD	Protein kinase C delta type	+	8	7	-0.591195	-0.82246	-1.22678	0.732264	0.717118	1.19105
P51148;P51148-2	P51148;P51148-2	RAB5C_HUMAN	RAB5C	Ras-related protein Rab-5C	+	13	13	0.668599	1.01646	1.02883	-0.950624	-0.920903	-0.842354
Q9NP90	Q9NP90	RAB9B_HUMAN	RAB9B	Ras-related protein Rab-9B	+	12	12	1.10287	0.871699	0.72376	-0.698144	-1.07829	-0.921887
Q8TDY2;Q8TDY2-2	Q8TDY2;Q8TDY2-2	RBCC1_HUMAN	RB1CC1	RB1-inducible coiled-coil protein 1	+	41	41	1.25597	1.04771	0.273469	-0.834846	-0.738352	-1.00395
Q8N122	Q8N122;Q8N122-3	RPTOR_HUMAN	RPTOR	Regulatory-associated protein of mTOR	+	35	35	0.939819	1.28393	0.226526	-1.24108	-0.874407	-0.33479
Q9HB90	Q9HB90	RRAGC_HUMAN	RRAGC	Ras-related GTP-binding protein C	+	10	10	0.928887	1.34015	0.190894	-0.988315	-1.08591	-0.385709
Q8WTV0;Q8WTV0-2;Q8WTV0-4;Q8WTV0-5	Q8WTV0;Q8WTV0-2;Q8WTV0-3;Q8WTV0-4;Q8WTV0-5	SCRB1_HUMAN	SCARB1	Scavenger receptor class B member 1	+	9	9	0.987015	1.12021	0.561637	-0.944583	-1.05795	-0.66633
Q14108	Q14108	SCRB2_HUMAN	SCARB2	Lysosome membrane protein 2	+	18	18	1.05103	1.00571	0.552172	-1.13202	-1.06008	-0.416811
Q14108;Q14108-2	Q14108;Q14108-2	SCRB2_HUMAN	SCARB2	Lysosome membrane protein 2	+	20	20	0.946583	0.989025	0.796437	-0.918828	-0.947703	-0.865514
Q9NXL6;Q9NXL6-2	Q9NXL6;Q9NXL6-2	SIDT1_HUMAN	SIDT1	SID1 transmembrane family member 1	+	4	4	0.872558	1.18859	0.512387	-0.481675	-1.3137	-0.778165
Q8NBJ9;Q8NBJ9-2	Q8NBJ9;Q8NBJ9-2	SIDT2_HUMAN	SIDT2	SID1 transmembrane family member 2	+	12	12	0.900883	1.0102	0.820776	-0.976639	-0.874279	-0.880938
Q9UP95-2	Q9UP95;Q9UP95-2;Q9UP95-3;Q9UP95-5;Q9UP95-6;Q9UP95-7	S12A4_HUMAN	SLC12A4	Isoform 2 of Solute carrier family 12 member 4	+	28	28	0.930331	0.907145	0.898741	-0.90729	-0.978388	-0.85054
Q8N697	Q8N697	S15A4_HUMAN	SLC15A4	Solute carrier family 15 member 4	+	9	9	1.20027	0.863548	0.545773	-1.27092	-0.716804	-0.621871
Q9NRA2	Q9NRA2;Q9NRA2-2	S17A5_HUMAN	SLC17A5	Sialin	+	4	4	1.01692	1.01959	0.677933	-0.957427	-0.935412	-0.82161
Q86WA9	Q86WA9	S2611_HUMAN	SLC26A11	Sodium-independent sulfate anion transporter	+	15	15	0.982857	1.04791	0.672917	-1.03861	-0.737355	-0.927713
Q96QE2	Q96QE2	MYCT_HUMAN	SLC2A13	Proton myo-inositol cotransporter	+	13	13	1.12913	0.493547	1.04656	-0.960302	-0.811039	-0.897898
Q9UGQ3;Q9UGQ3-2	Q9UGQ3;Q9UGQ3-2	GTR6_HUMAN	SLC2A6	Solute carrier family 2, facilitated glucose transporter member 6	+	6	6	0.972391	1.13994	0.572032	-1.0145	-0.788282	-0.881575
Q7Z2H8;Q7Z2H8-3	Q7Z2H8;Q7Z2H8-3	S36A1_HUMAN	SLC36A1	Proton-coupled amino acid transporter 1	+	4	4	1.02742	1.08289	0.571088	-0.969869	-0.713818	-0.997713
Q15043;Q15043-2;Q15043-3	Q15043;Q15043-2;Q15043-3	S39AE_HUMAN	SLC39A14	Metal cation symporter ZIP14	+	4	4	0.843721	1.0558	0.779729	-1.04587	-1.079	-0.554379
Q96SL1;Q96SL1-2	Q96SL1;Q96SL1-2	DIRC2_HUMAN	SLC49A4	Solute carrier family 49 member 4	+	3	3	1.08145	0.976084	0.499407	-1.38616	-0.689094	-0.481682
Q8TBB6	Q8TBB6	S7A14_HUMAN	SLC7A14	Probable cationic amino acid transporter	+	14	14	0.998713	1.02765	0.689708	-0.823654	-0.916329	-0.976087
P17405;P17405-4	P17405;P17405-2;P17405-3;P17405-4	ASM_HUMAN	SMPD1	Sphingomyelin phosphodiesterase	+	17	17	1.0398	1.0398	0.584658	-0.993621	-1.07304	-0.597593
O00161	O00161	SNP23_HUMAN	SNAP23	Synaptosomal-associated protein 23	+	8	8	1.01678	0.691284	0.942787	-1.03974	-0.473484	-1.13762
Q13596	Q13596;Q13596-2	SNX1_HUMAN	SNX1	Sorting nexin-1	+	19	19	-0.558763	-0.844984	-1.2103	1.24561	0.786947	0.581492
Q9Y5W7;Q9Y5W7-3	Q9Y5W7;Q9Y5W7-2;Q9Y5W7-3;Q9Y5W7-4	SNX14_HUMAN	SNX14	Sorting nexin-14	+	23	23	0.839511	1.04511	0.843118	-0.950562	-0.957086	-0.820087
P57768	P57768	SNX16_HUMAN	SNX16	Sorting nexin-16	+	5	5	0.801032	1.0794	0.618837	-0.411433	-0.563556	-1.52428
O60749	O60749;O60749-2	SNX2_HUMAN	SNX2	Sorting nexin-2	+	26	26	-0.884759	-0.879136	-0.95607	1.1048	0.859014	0.75615
Q96JI7	Q96JI7;Q96JI7-3	SPTCS_HUMAN	SPG11	Spatacsin	+	42	42	1.16118	0.814066	0.675773	-1.23717	-0.67362	-0.740223
Q9H2V7;Q9H2V7-2;Q9H2V7-3	Q9H2V7;Q9H2V7-2;Q9H2V7-3;Q9H2V7-4	SPNS1_HUMAN	SPNS1	Protein spinster homolog 1	+	15	15	0.983248	1.08067	0.644744	-0.954347	-0.884348	-0.869964
P12931-3	P12931;P12931-2;P12931-3	SRC_HUMAN	SRC	Isoform 3 of Proto-oncogene tyrosine-protein kinase Src	+	18	18	-0.814826	-0.722311	-1.1679	0.815167	0.948995	0.940875
Q14849	Q14849;Q14849-2;Q14849-3	STAR3_HUMAN	STARD3	StAR-related lipid transfer protein 3	+	14	14	1.00392	0.846302	0.879542	-1.02077	-0.852892	-0.856103
O95772;O95772-2	O95772;O95772-2	STR3N_HUMAN	STARD3NL	STARD3 N-terminal-like protein	+	5	5	0.982255	1.05676	0.674526	-0.863191	-0.86842	-0.981932
O15400;O15400-2	O15400;O15400-2	STX7_HUMAN	STX7	Syntaxin-7	+	18	18	0.982015	0.94322	0.804907	-0.845989	-0.881269	-1.00288
O43581-3;O43581-5	O43581;O43581-2;O43581-3;O43581-4;O43581-5;O43581-6	SYT7_HUMAN	SYT7	Isoform 3 of Synaptotagmin-7	+	21	21	-0.533139	-0.619798	-1.37265	0.785401	0.472324	1.26787
Q5T011;Q5T011-5	Q5T011;Q5T011-5;Q5T011-4	SZT2_HUMAN	SZT2	KICSTOR complex protein SZT2	+	33	33	1.01269	1.00927	0.672927	-1.00162	-1.02858	-0.664685
Q7Z6L1;Q7Z6L1-2;Q7Z6L1-4	Q7Z6L1;Q7Z6L1-2;Q7Z6L1-4	TCPR1_HUMAN	TECPR1	Tectonin beta-propeller repeat-containing protein 1	+	22	22	-1.0587	-0.130055	-1.25961	0.453423	0.797306	1.19764
Q9NUM4	Q9NUM4	T106B_HUMAN	TMEM106B	Transmembrane protein 106B	+	10	10	0.937998	0.945069	0.852971	-0.859635	-0.934726	-0.941678
Q9BSA9	Q9BSA9	TM175_HUMAN	TMEM175	Endosomal/lysosomal proton channel TMEM175	+	10	10	1.17864	0.839362	0.673049	-0.893435	-0.758538	-1.03908
Q8IY95;Q8IY95-2	Q8IY95;Q8IY95-2	TM192_HUMAN	TMEM192	Transmembrane protein 192	+	12	12	0.891403	1.07087	0.761643	-0.868298	-0.889583	-0.966038
Q8N511	Q8N511	TM199_HUMAN	TMEM199	Transmembrane protein 199	+	6	6	0.86792	0.825569	1.01893	-0.723487	-1.1075	-0.881432
O94886	O94886	CSCL1_HUMAN	TMEM63A	CSC1-like protein 1	+	8	8	0.882582	0.951429	0.832281	-1.02499	-1.15651	-0.484793
Q9P0T7	Q9P0T7	TMEM9_HUMAN	TMEM9	Proton-transporting V-type ATPase complex assembly regulator TMEM9	+	7	7	1.03731	0.655557	0.990808	-0.630214	-0.967508	-1.08595
Q5BJF2	Q5BJF2	SGMR2_HUMAN	TMEM97	Sigma intracellular receptor 2	+	3	3	0.783021	0.901703	0.961072	-1.24253	-0.454964	-0.948297
Q9NQ34	Q9NQ34;Q9NQ34-2	TMM9B_HUMAN	TMEM9B	Transmembrane protein 9B	+	9	9	0.899774	1.05984	0.749108	-0.757848	-1.09523	-0.855642
Q9ULQ1-3	Q9ULQ1;Q9ULQ1-3	TPC1_HUMAN	TPCN1	Isoform 3 of Two pore channel protein 1	+	12	12	0.900431	0.989045	0.840201	-1.01588	-0.904419	-0.809379
O14773	O14773	TPP1_HUMAN	TPP1	Tripeptidyl-peptidase 1	+	22	22	1.16862	1.0695	0.259814	-1.27619	-0.765756	-0.455991
P49815-3;P49815-5	P49815;P49815-2;P49815-3;P49815-4;P49815-5;P49815-6;P49815-7	TSC2_HUMAN	TSC2	Isoform 3 of Tuberin	+	39	39	-0.670474	-0.984423	-1.05498	0.872469	1.01657	0.820841
P22314;P22314-2	P22314;P22314-2	UBA1_HUMAN	UBA1	Ubiquitin-like modifier-activating enzyme 1	+	84	84	-0.861154	-0.920681	-0.954028	0.878692	0.97302	0.884151
Q9BZV1	Q9BZV1;Q9BZV1-2	UBXN6_HUMAN	UBXN6	UBX domain-containing protein 6	+	17	17	-1.26913	-0.732241	-0.674354	0.921002	0.804575	0.95015
Q6EMK4	Q6EMK4	VASN_HUMAN	VASN	Vasorin	+	13	13	0.993962	1.07168	0.64054	-0.926041	-0.96508	-0.815059
Q9H270	Q9H270	VPS11_HUMAN	VPS11	Vacuolar protein sorting-associated protein 11 homolog	+	55	55	0.998259	0.97398	0.728602	-1.1483	-0.766391	-0.786149
Q9H269	Q9H269;Q9H269-2	VPS16_HUMAN	VPS16	Vacuolar protein sorting-associated protein 16 homolog	+	42	42	0.94356	0.94356	0.782274	-1.24075	-0.868364	-0.560278
Q9P253	Q9P253	VPS18_HUMAN	VPS18	Vacuolar protein sorting-associated protein 18 homolog	+	32	32	1.12346	0.737112	0.785496	-1.28489	-0.689108	-0.672069
O75436	O75436	VP26A_HUMAN	VPS26A	Vacuolar protein sorting-associated protein 26A	+	18	18	-0.634576	-0.604527	-1.35972	0.579557	1.07455	0.944715
Q96AX1	Q96AX1	VP33A_HUMAN	VPS33A	Vacuolar protein sorting-associated protein 33A	+	36	36	1.09139	0.869895	0.74308	-0.831738	-0.770733	-1.10189
Q9H267	Q9H267;Q9H267-2	VP33B_HUMAN	VPS33B	Vacuolar protein sorting-associated protein 33B	+	32	32	-0.859361	-0.778963	-1.07965	0.777554	1.00063	0.939789
Q86VN1	Q86VN1;Q86VN1-2	VPS36_HUMAN	VPS36	Vacuolar protein-sorting-associated protein 36	+	21	21	-0.841258	-1.07959	-0.80041	0.799225	0.949916	0.972117
Q96JC1-2	Q96JC1;Q96JC1-2	VPS39_HUMAN	VPS39	Isoform 2 of Vam6/Vps39-like protein	+	60	60	1.03109	0.931338	0.7537	-1.06517	-0.780811	-0.870144
P49754	P49754;P49754-2;P49754-3	VPS41_HUMAN	VPS41	Vacuolar protein sorting-associated protein 41 homolog	+	40	40	1.01114	0.926934	0.764784	-1.15101	-0.823743	-0.728103
Q9UN37	Q9UN37	VPS4A_HUMAN	VPS4A	Vacuolar protein sorting-associated protein 4A	+	20	20	-0.77892	-0.938662	-1.00581	0.895841	1.03222	0.795329
Q96S15	Q96S15	WDR24_HUMAN	WDR24	GATOR complex protein WDR24	+	15	15	0.958995	1.04625	0.708606	-1.01952	-0.780946	-0.913383
Q9HAD4	Q9HAD4	WDR41_HUMAN	WDR41	WD repeat-containing protein 41	+	16	16	-0.86306	-0.381272	-1.35511	0.949318	0.898513	0.751608
Q8TAF3	Q8TAF3;Q8TAF3-3;Q8TAF3-4;Q8TAF3-5	WDR48_HUMAN	WDR48	WD repeat-containing protein 48	+	26	26	0.982223	1.11984	0.593062	-0.861303	-0.972517	-0.861303
Q6PJI9	Q6PJI9;Q6PJI9-2	WDR59_HUMAN	WDR59	GATOR complex protein WDR59	+	28	28	0.951388	0.982647	0.783683	-0.748253	-1.07369	-0.895773
Q7Z2W4	Q7Z2W4;Q7Z2W4-2;Q7Z2W4-3	ZCCHV_HUMAN	ZC3HAV1	Zinc finger CCCH-type antiviral protein 1	+	27	27	0.96248	0.930703	0.842292	-0.908655	-0.870533	-0.956287
Q68DK2;Q68DK2-2	Q68DK2;Q68DK2-5;Q68DK2-2	ZFY26_HUMAN	ZFYVE26	Zinc finger FYVE domain-containing protein 26	+	24	24	1.11812	0.791773	0.802716	-0.92688	-0.780959	-1.00477

## Sheet: Fig4CD
Protein.Group	Protein.Ids	Protein.Names	Gene.names	First.Protein.Description	Lysosome	Peptides	Unique.peptides	Single-Individual_Lyso-IP.01	Single-Individual_Lyso-IP.02	Single-Individual_Lyso-IP.04	Single-Individual_Lyso-IP.05	Single-Individual_Lyso-IP.06	Six-Individual_Lyso-IP.01	Six-Individual_Lyso-IP.02	Six-Individual_Lyso-IP.03	Six-Individual_Lyso-IP.04	Six-Individual_Lyso-IP.05	Six-Individual_Lyso-IP.06	Single-Individual_WCL.01	Single-Individual_WCL.02	Single-Individual_WCL.03	Single-Individual_WCL.04	Single-Individual_WCL.05	Single-Individual_WCL.06	Six-Individual_WCL.01	Six-Individual_WCL.02	Six-Individual_WCL.03	Six-Individual_WCL.04	Six-Individual_WCL.05	Six-Individual_WCL.06
P33897	P33897	ABCD1_HUMAN	ABCD1	ATP-binding cassette sub-family D member 1	+	36	33	0.610253	0.84876	0.841942	1.12016	1.07063	1.16079	0.984499	1.20425	1.16079	1.2475	0.856898	-0.828028	-0.910918	-0.922924	-0.920201	-0.875735	-0.991176	-0.940902	-0.940902	-1.1066	-0.924057	-0.702925	-1.04212
P78537	P78537;P78537-2	BL1S1_HUMAN	BLOC1S1	Biogenesis of lysosome-related organelles complex 1 subunit 1	+	7	7	0.458342	0.390683	0.670646	0.383519	0.571598	0.458342	1.6625	1.20644	2.07676	1.28085	0.926965	-1.50225	-1.09201	-0.973388	-0.829631	-0.874455	-0.826147	-0.910603	-0.465421	-0.974269	-0.71905	-0.507464	-0.411959
P04040	P04040	CATA_HUMAN	CAT	Catalase	+	81	81	-1.65796	-1.63266	-1.32884	-1.14948	-1.0968	-0.176817	-1.04596	-0.215647	-0.587176	-0.638273	-0.360609	1.05023	0.885069	0.955204	0.933204	1.47114	0.885069	0.641963	0.117296	0.312919	0.846691	1.5198	0.271645
P02794	P02794	FRIH_HUMAN	FTH1	Ferritin heavy chain	+	21	21	-0.880768	-0.820741	-0.721067	-1.83659	-1.02086	-0.68413	0.761492	1.09495	2.63975	-0.136587	0.307239	0.512747	0.20362	0.716386	0.137204	1.16927	0.41975	-0.940342	-1.62361	0.139232	0.407943	0.385284	-0.230161
Q14596-2	Q14596;Q14596-2	NBR1_HUMAN	NBR1	Isoform 2 of Next to BRCA1 gene 1 protein	+	12	12	0.33591	0.513599	0.673433	0.838057	1.0325	0.312226	0.975411	0.948492	1.22585	1.00678	0.839867	-0.225848	-0.355587	-0.184258	-0.251047	-0.274989	-0.277608	-1.45585	-3.17064	-0.645774	-0.421277	-0.69279	-0.746468
P30041	P30041	PRDX6_HUMAN	PRDX6	Peroxiredoxin-6	+	55	55	-1.34223	-1.22973	-1.27325	-1.22902	-1.16096	-0.363563	-1.15266	-1.07033	-0.273043	-0.827203	-0.958612	0.905088	0.980226	0.940417	0.91027	1.03942	0.98531	0.882551	0.871	0.814415	0.895836	0.871	0.785071
Q9HBH5	Q9HBH5	RDH14_HUMAN	RDH14	Retinol dehydrogenase 14	+	31	31	1.12827	1.00414	1.18715	1.03311	1.04475	0.784651	1.40116	0.865119	0.627434	0.94307	0.897762	-1.13782	-0.993806	-1.10444	-1.14767	-1.24099	-1.12223	-0.874072	-0.661732	-0.446019	-0.997841	-0.669	-0.520997
P00441	P00441	SODC_HUMAN	SOD1	Superoxide dismutase [Cu-Zn]	+	28	28	-0.641847	-0.576457	-0.371225	-0.557865	-0.606242	-2.16856	-0.693872	-1.30588	-0.883076	-1.30202	-1.11934	1.33391	1.03285	0.771107	0.969745	1.36415	1.10319	0.352737	0.783452	0.711096	0.453339	0.697829	0.652978
Q9BV23	Q9BV23	ABHD6_HUMAN	ABHD6	Monoacylglycerol lipase ABHD6	+	18	18	1.15397	1.09055	1.16962	1.2492	1.15753	0.686174	1.04473	0.898623	0.545051	1.18371	0.412765	-0.448063	-0.701342	-0.475496	-0.494131	-0.411481	-0.634857	-1.28949	-1.15367	-1.24496	-1.34599	-1.09685	-1.29558
P11117	P11117;P11117-2	PPAL_HUMAN	ACP2	Lysosomal acid phosphatase	+	21	21	0.914756	0.914756	0.914756	0.988589	0.882189	1.00328	1.28034	1.07857	1.19894	1.19419	0.741627	-1.16835	-0.983127	-1.01607	-0.858751	-0.873177	-0.992912	-0.870971	-0.960108	-1.02349	-0.651528	-0.713253	-1.00025
P13686	P13686	PPA5_HUMAN	ACP5	Tartrate-resistant acid phosphatase type 5	+	8	8	0.90434	0.98411	0.99498	0.988878	0.95221	0.909078	0.94718	1.2839	1.31844	0.909897	0.837697	-0.777038	-0.785866	-1.16322	-0.893685	-1.36159	-1.03287	-0.541223	-1.17834	-0.875692	-0.764127	-0.840325	-0.816723
P00813	P00813	ADA_HUMAN	ADA	Adenosine deaminase	+	35	35	-1.25147	-1.07754	-0.92833	-0.960754	-0.736972	0.457651	-0.413632	-1.20969	-1.11029	-2.50842	0.445636	0.811981	0.883003	0.811981	0.893341	0.69269	0.878652	0.473664	0.637993	0.761739	0.907294	0.714833	0.826635
P78325	P78325;P78325-2;P78325-3	ADAM8_HUMAN	ADAM8	Disintegrin and metalloproteinase domain-containing protein 8	+	38	38	0.950529	1.04642	1.00112	1.15949	1.03262	1.29768	1.44883	0.776817	1.3571	0.104539	0.496268	-0.642907	-0.92542	-0.766292	-1.12025	-0.765234	-1.14439	-0.618302	-0.604154	-1.08092	-0.661434	-1.16419	-1.17791
P20933	P20933	ASPG_HUMAN	AGA	N(4)-(beta-N-acetylglucosaminyl)-L-asparaginase	+	21	21	0.81004	0.814051	0.946492	0.743624	0.760041	0.780695	1.59783	1.27053	1.19826	1.27721	0.542759	-1.24357	-0.79408	-0.898075	-0.923846	-1.00843	-0.932349	-1.09847	-0.156791	-1.01618	-1.11462	-0.580748	-0.974379
Q09666	Q09666	AHNK_HUMAN	AHNAK	Neuroblast differentiation-associated protein AHNAK	+	945	943	-1.2036	-0.938619	-0.906005	-0.849025	0.969973	-0.0848788	-2.32737	-1.3443	-1.78035	1.01207	-0.307127	0.75551	0.744044	0.793692	0.744044	0.698562	0.91735	0.49897	0.594354	0.265619	0.106611	0.846769	0.793692
Q9P2R3;Q9P2R3-4	Q9P2R3;Q9P2R3-2;Q9P2R3-4	ANFY1_HUMAN	ANKFY1	Rabankyrin-5	+	47	47	-1.37766	-0.743889	-0.556623	-0.537811	-0.411061	-0.422467	-1.20226	-2.29056	-0.33977	0.243829	-1.93147	0.809514	1.03848	0.788296	0.762652	0.872499	0.872499	0.453291	0.63663	0.533375	0.999233	1.01498	0.788296
Q96NW4	Q96NW4	ANR27_HUMAN	ANKRD27	Ankyrin repeat domain-containing protein 27	+	33	33	0.793819	0.919924	0.949346	0.949346	0.965754	1.49008	0.971166	1.35637	0.629599	1.22629	0.686542	-0.725619	-1.00016	-0.938343	-0.778455	-0.9436	-0.559117	-0.753557	-1.13941	-1.01006	-0.757591	-1.07346	-1.25887
P15144	P15144	AMPN_HUMAN	ANPEP	Aminopeptidase N	+	95	95	0.426214	0.920493	0.674513	0.974585	0.991272	1.19157	0.517923	0.998647	1.38994	1.32661	1.38581	-0.866338	-0.872978	-0.920077	-0.956596	-0.825751	-0.872978	-0.905988	-1.37395	-1.24995	-0.759495	-0.534295	-0.659178
P04083	P04083	ANXA1_HUMAN	ANXA1	Annexin A1	+	86	86	-1.13983	-1.11516	-1.21286	-1.10601	-1.18159	-1.02671	-1.13895	-1.16493	-1.02299	0.254012	-0.924541	0.895302	0.925984	0.909022	0.895302	0.878785	0.899779	0.836263	0.882901	0.925984	0.870813	0.915056	0.944373
P50995;P50995-2	P50995;P50995-2	ANX11_HUMAN	ANXA11	Annexin A11	+	53	51	-1.08829	-0.785855	-1.05409	-0.996283	-1.00526	-1.01127	-1.26379	-1.28147	-0.879242	-0.662416	-1.10871	0.942877	0.917653	0.947523	0.923785	0.91196	0.931571	0.75901	0.929822	0.965088	0.953512	0.909994	1.04386
P07355;P07355-2	P07355;P07355-2;A6NMY6	ANXA2_HUMAN	ANXA2	Annexin A2	+	94	25	-1.17763	-1.20496	-1.16978	-1.03842	-0.362364	-0.984413	-1.39264	-1.22639	-0.967793	-0.228979	-1.12698	0.889463	0.843992	0.918252	0.823458	0.910072	0.812632	0.877546	0.99218	0.925937	0.889463	1.0145	0.982855
P08133	P08133	ANXA6_HUMAN	ANXA6	Annexin A6	+	168	168	-1.03099	-0.979285	-1.01357	-0.976329	-0.932357	-1.14963	-0.922663	-1.05822	-1.19527	-0.85559	-1.08186	0.956341	0.934956	0.934956	0.9223	0.940526	0.945921	0.804808	1.03516	0.982354	0.789084	0.92701	1.02234
Q10567-3	Q10567;Q10567-2;Q10567-3;Q10567-4	AP1B1_HUMAN	AP1B1	Isoform C of AP-1 complex subunit beta-1	+	40	40	-1.1049	-0.688753	-0.51113	-1.27672	-1.05617	0.0273443	-0.865731	0.479706	-0.544776	2.42036	-0.370407	-0.662458	-0.402254	-0.81805	0.0273443	-0.441152	0.454844	0.970755	-0.662458	0.567263	1.51141	1.35715	1.58879
O43747	O43747;O43747-2	AP1G1_HUMAN	AP1G1	AP-1 complex subunit gamma-1	+	49	49	-1.73264	-0.311369	-0.806461	0.378528	-0.930615	0.370682	0.539661	1.54284	0.507549	2.71907	0.04254	-0.890727	-0.832591	-1.32316	-0.633834	0.392086	-0.305082	0.258678	-0.248083	-0.128761	1.57642	0.258678	-0.443404
Q9BXS5;Q9BXS5-2	Q9BXS5;Q9BXS5-2	AP1M1_HUMAN	AP1M1	AP-1 complex subunit mu-1	+	42	35	0.490852	0.0452435	0.272203	0.220712	-0.666627	-0.469978	-0.698063	-0.634846	-0.618689	1.39319	-2.03667	1.81262	1.25171	1.17836	0.94335	0.958481	0.972151	-1.35125	-0.544378	-0.634846	-0.158769	-0.326469	-1.3983
P61966	P61966;P61966-2	AP1S1_HUMAN	AP1S1	AP-1 complex subunit sigma-1A	+	7	7	0.633681	0.306634	0.0406139	0.616582	-0.523812	-1.72891	-0.409494	0.402722	-1.12436	0.341217	-1.81946	1.00301	0.980785	1.89561	0.894017	1.25542	-0.0533035	-0.717355	-1.183	-0.639556	1.19528	-0.356463	-1.00985
P56377	P61966;P61966-2;P56377;P56377-2;Q96PC3;Q96PC3-2;Q96PC3-4;Q96PC3-3	AP1S2_HUMAN	AP1S2	AP-1 complex subunit sigma-2	+	12	8	-1.08786	-1.66728	-1.67149	-1.08331	-2.03396	0.987835	-0.267848	1.24851	-0.0870023	1.79341	0.292327	0.63891	-0.396013	-0.107532	-0.528005	0.495643	-0.19288	0.580115	0.194463	0.605183	0.997017	1.03983	0.24993
O00203	O00203;O00203-3;Q13367;Q13367-3;Q13367-4	AP3B1_HUMAN	AP3B1	AP-3 complex subunit beta-1	+	78	61	-1.37158	-0.541636	0.0134804	0.0914983	0.272429	1.15612	-1.95656	-0.0587171	-1.60094	3.29372	-0.0708581	0.00699065	0.320993	0.18938	0.331577	0.583599	0.380035	-0.0887419	-0.580441	-0.0941465	0.0134804	-0.0262261	-0.263458
O14617-5	O14617;O14617-4;O14617-5	AP3D1_HUMAN	AP3D1	Isoform 5 of AP-3 complex subunit delta-1	+	63	63	-0.543274	0.465794	0.122367	0.842072	0.920371	0.984287	-2.06486	-0.375005	-1.9335	3.02536	-0.793541	-0.14502	0.162359	-0.033532	0.391955	0.371462	0.268886	-0.375005	-0.342881	-0.110306	-0.106298	-0.191266	-0.54043
Q9Y2T2	Q9Y2T2	AP3M1_HUMAN	AP3M1	AP-3 complex subunit mu-1	+	25	19	-0.722496	-0.470556	-0.240979	0.0899678	-0.107993	0.981294	-1.86754	0.457628	-1.12324	3.71163	-0.156785	0.326741	-0.335346	-0.302755	-0.280165	-0.070319	-0.426259	0.131509	-0.0330737	0.569081	-0.00933002	0.454541	-0.575558
Q92572	Q92572	AP3S1_HUMAN	AP3S1	AP-3 complex subunit sigma-1	+	11	11	0.215654	0.524111	0.502021	0.759809	1.08358	-0.23902	-2.25919	-0.50382	-0.650753	1.94684	-1.73415	0.519848	0.657399	0.555463	0.516462	0.850415	1.08984	-1.20445	0.223932	-1.09312	-0.604513	-0.824177	-0.332188
Q9Y6B7	Q9Y6B7	AP4B1_HUMAN	AP4B1	AP-4 complex subunit beta-1	+	16	16	-1.10865	0.821934	-0.112891	1.22779	0.990081	1.35513	1.38352	1.12163	0.613544	1.25725	1.10655	-1.42692	-0.865892	-1.41159	-1.28175	-0.760902	-1.01977	-0.213176	-0.482645	-0.747807	0.404525	-0.456451	-0.393503
Q9UPM8	Q9UPM8;Q9UPM8-2	AP4E1_HUMAN	AP4E1	AP-4 complex subunit epsilon-1	+	22	22	0.116891	0.806319	0.890435	1.49225	1.58327	1.01565	0.778795	1.24543	-0.582654	0.833456	-0.0288752	-1.16822	0.157721	-0.542099	0.0815321	0.279611	-0.0691044	-1.14092	-1.96018	-1.32192	-0.194764	-0.748573	-1.52406
O00189	O00189	AP4M1_HUMAN	AP4M1	AP-4 complex subunit mu-1	+	15	15	0.739813	0.761691	1.33919	1.08766	0.92532	0.815628	1.18002	1.19177	0.750693	0.864307	0.387368	0.556875	-0.44998	-0.798375	-0.814616	-1.07197	-0.783267	-1.53208	-1.21064	-1.28797	-0.414923	-0.682383	-1.55415
Q9Y587	Q9Y587;Q9Y587-2;Q9Y587-3;Q9Y587-4	AP4S1_HUMAN	AP4S1	AP-4 complex subunit sigma-1	+	5	5	1.76001	1.25347	0.981245	1.1559	1.33714	-0.819057	0.169452	-0.879764	-0.408992	-0.994724	-0.939389	-0.863429	-0.575009	0.938573	0.897676	0.756073	0.479441	-2.15572	0.0168272	-0.651977	-0.125278	-0.975446	-0.357018
Q2VPB7	Q2VPB7	AP5B1_HUMAN	AP5B1	AP-5 complex subunit beta-1	+	15	15	-0.439681	0.595881	0.554804	1.19855	1.48974	0.867849	0.652663	1.28508	0.645093	1.31139	1.0747	-0.439681	-0.864655	-0.891806	-1.58935	-0.657493	-0.684989	-0.959325	-0.394354	0.800151	-1.40986	-0.756937	-1.38778
Q9H0R1	Q9H0R1	AP5M1_HUMAN	AP5M1	AP-5 complex subunit mu-1	+	9	9	0.566202	0.558532	0.874767	0.874767	1.126	0.968934	1.13501	1.29584	0.752605	1.52615	1.14317	-0.880825	-1.39083	-0.835982	-0.932695	-0.943832	-1.29126	-1.02461	-0.812767	-0.560463	-0.528637	-0.869012	-0.751059
Q9NUS5	Q9NUS5	AP5S1_HUMAN	AP5S1	AP-5 complex subunit sigma-1	+	6	6	1.15202	1.41382	1.55305	1.35802	1.93602	-1.61017	0.660375	-0.150698	0.417879	-0.353856	0.567084	-0.485948	0.0756903	-0.193955	-0.177727	-0.216161	0.00199808	-1.54729	-0.89889	-0.503347	-1.0056	-1.30239	-0.689912
O43299	O43299;O43299-2;O43299-3	AP5Z1_HUMAN	AP5Z1	AP-5 complex subunit zeta-1	+	17	17	-0.00173575	0.764872	0.793418	1.28259	1.52857	0.975362	0.840779	1.48031	0.237597	1.37949	1.15289	-0.367013	-0.840105	-0.919986	-1.07084	-0.693252	-0.877353	-1.36539	-0.877353	-0.852945	-0.790883	-0.967985	-0.811041
P02649	P02649	APOE_HUMAN	APOE	Apolipoprotein E	+	18	18	0.691556	0.851128	0.884029	0.902199	0.836529	0.633799	0.0447754	0.891827	1.98886	0.879951	0.615113	-0.95953	-0.729675	-1.12192	-0.77304	-0.729675	-0.805828	-0.172513	-1.71417	-1.09636	1.06927	-1.0993	-1.08702
P05067;P05067-11;P05067-8	P05067;P05067-3;P05067-4;P05067-5;P05067-6;P05067-7;P05067-8;P05067-9;P05067-10;P05067-11	A4_HUMAN	APP	Amyloid-beta precursor protein	+	48	46	0.0785941	-0.888374	-0.750627	-0.729045	-0.828853	0.338877	-1.23595	0.0976963	0.495524	-1.3664	-1.024	1.09375	0.628883	0.73618	1.00448	1.06834	0.937833	0.719298	-1.05832	-0.346502	2.47332	-0.208754	-1.23595
Q96BM9	Q96BM9	ARL8A_HUMAN	ARL8A	ADP-ribosylation factor-like protein 8A	+	13	13	1.05751	1.11931	1.18874	1.12269	1.03702	0.738331	1.11931	0.974466	1.09999	1.0059	0.508966	-0.776625	-0.689111	-0.590667	-0.620525	-0.93295	-0.737684	-1.12342	-1.08455	-1.26331	-0.846365	-1.07239	-1.23463
Q9NVJ2	Q9NVJ2;Q9NVJ2-2	ARL8B_HUMAN	ARL8B	ADP-ribosylation factor-like protein 8B	+	39	20	0.934786	0.98177	1.09351	1.14582	0.82945	1.11682	1.04927	1.13496	1.31527	0.945469	0.559834	-0.921656	-1.0084	-0.799346	-0.829335	-0.849452	-1.05754	-0.825983	-1.03622	-0.984423	-0.795016	-0.963368	-1.03622
P49407-2	P49407;P49407-2	ARRB1_HUMAN	ARRB1	Isoform 1B of Beta-arrestin-1	+	43	42	-0.98089	-1.16189	-0.989771	-1.24033	-1.07655	-0.492515	-1.50317	-1.20236	-0.435301	-1.07018	-0.780154	0.889166	0.912879	0.909354	0.978436	0.8534	0.931112	1.05438	0.8534	0.846693	1.17189	0.843033	0.689378
P15289	P15289;P15289-2	ARSA_HUMAN	ARSA	Arylsulfatase A	+	18	18	0.668246	0.851472	0.84594	0.929877	0.832015	0.71966	1.5169	1.36576	1.22274	1.12939	0.890095	-1.08927	-0.889466	-1.00161	-0.898976	-1.03294	-1.25614	-0.795628	-0.705944	-0.733589	-0.794085	-0.902806	-0.871648
P15848	P15848;P15848-2	ARSB_HUMAN	ARSB	Arylsulfatase B	+	19	18	1.04837	1.09667	1.05569	1.19022	0.909858	0.986723	0.867132	0.98387	1.10912	0.966219	0.786899	-0.758544	-0.82843	-0.834092	-0.771994	-0.876733	-0.836553	-0.706742	-1.35515	-1.26192	-1.3663	-0.529272	-0.875055
P51689	P51689;P51689-2;P51689-3	ARSD_HUMAN	ARSD	Arylsulfatase D	+	9	9	0.978393	0.570087	0.912351	0.878061	0.409792	1.65848	1.5344	0.8989	1.35421	0.741365	-0.064317	-0.968271	-0.839183	-0.64757	-0.719571	-0.937427	-1.08214	0.22662	-0.538099	-1.05245	-0.606715	-0.835366	-1.87154
Q13510;Q13510-2	Q13510;Q13510-2;Q13510-3	ASAH1_HUMAN	ASAH1	Acid ceramidase	+	42	42	0.797831	1.06817	0.815833	0.992931	0.985323	0.992931	1.12532	1.18051	1.04883	1.18051	0.94849	-0.918515	-1.08116	-0.920103	-1.08535	-0.890001	-1.14191	-0.827051	-0.731537	-0.899732	-1.0746	-0.691177	-0.875556
P98196	P98196	AT11A_HUMAN	ATP11A	Phospholipid-transporting ATPase IH	+	39	39	0.447651	0.793952	0.830141	0.981872	0.842319	1.07765	1.19522	1.22149	1.4949	1.03487	1.05424	-1.18088	-0.918232	-0.79292	-0.964351	-1.01628	-0.922834	-0.956772	-1.10317	-0.929305	-0.612993	-0.710315	-0.866267
Q8NB49-3	Q8NB49;Q8NB49-2;Q8NB49-3;Q8NB49-4	AT11C_HUMAN	ATP11C	Isoform 3 of Phospholipid-transporting ATPase IG	+	8	8	0.322216	0.616786	0.814124	0.912673	1.18107	0.744636	1.68476	1.54543	1.21817	0.902196	0.404364	-0.528299	-1.02457	-0.688692	-0.950181	-1.16434	-0.681873	-1.07166	-0.830133	-0.900002	-0.169927	-0.694477	-1.64227
Q9NQ11;Q9NQ11-3	Q9NQ11;Q9NQ11-2;Q9NQ11-3	AT132_HUMAN	ATP13A2	Polyamine-transporting ATPase 13A2	+	18	18	0.669472	1.09225	1.13531	1.08244	0.959799	0.865707	1.55136	0.845502	1.2174	0.850216	0.184134	-1.1896	-1.61077	-0.801428	-0.0970461	-0.385623	-0.83261	-1.19757	-0.773286	-1.22084	-0.853111	-0.726658	-0.765053
Q15904	Q15904	VAS1_HUMAN	ATP6AP1	V-type proton ATPase subunit S1	+	19	19	0.280327	0.593227	0.421344	0.840027	0.681896	1.45118	1.08512	1.36252	1.2954	1.16219	1.19022	-1.52059	-1.12599	-1.19067	-1.14819	-1.01137	-1.2566	-0.381868	-0.724693	-0.528249	-0.602329	-0.546684	-0.326211
O75787;O75787-2	O75787;O75787-2	RENR_HUMAN	ATP6AP2	Renin receptor	+	19	19	0.492487	0.450084	0.481784	0.486368	0.475954	1.37228	1.32078	1.39826	1.60633	0.957756	1.31496	-1.2706	-0.934457	-1.09542	-0.993151	-1.30519	-1.15057	-0.271873	-0.783886	-0.661822	-0.646555	-0.746972	-0.496542
Q93050;Q93050-1;Q93050-3	Q93050;Q93050-1;Q93050-3	VPP1_HUMAN	ATP6V0A1	V-type proton ATPase 116 kDa subunit a1	+	47	45	0.681767	0.868732	0.829567	0.927409	0.766192	1.18968	1.29655	1.17479	1.48499	0.985669	0.652133	-0.910174	-1.08615	-0.981674	-1.01822	-1.03264	-1.1051	-0.404106	-1.1068	-0.910973	-0.406123	-0.734694	-1.16084
Q9Y487	Q9Y487	VPP2_HUMAN	ATP6V0A2	V-type proton ATPase 116 kDa subunit a2	+	24	24	0.61303	0.875013	0.718971	1.05696	0.856409	1.27427	1.35437	1.14804	1.42486	0.875013	0.782387	-0.896873	-0.858561	-1.07286	-0.842065	-0.80407	-0.930215	-0.751672	-1.13592	-0.992938	-0.60973	-0.978604	-1.10582
P27449	P27449	VATL_HUMAN	ATP6V0C	V-type proton ATPase 16 kDa proteolipid subunit	+	6	6	0.741467	1.00396	0.8271	1.4396	1.03644	0.998798	1.00396	0.890365	1.64972	1.01691	0.00676601	-0.64269	-0.910852	-0.867083	-0.939833	-0.292391	-0.867083	-0.983179	-1.18018	-1.14505	-0.735839	-0.908776	-1.14213
P61421	P61421	VA0D1_HUMAN	ATP6V0D1	V-type proton ATPase subunit d 1	+	30	30	0.798339	1.07007	1.00014	1.00014	1.149	0.5328	0.509235	1.19023	1.88405	0.852227	0.830567	-1.11113	-0.659732	-0.890029	-0.901279	-0.8406	-0.674734	-0.855603	-1.0594	-1.07986	-0.955958	-0.921239	-0.867223
P38606;P38606-2	P38606;P38606-2	VATA_HUMAN	ATP6V1A	V-type proton ATPase catalytic subunit A	+	70	70	-1.41546	-0.106319	-0.377541	0.578339	0.318324	2.25049	1.7093	1.80852	1.43689	0.032246	0.0555808	-0.630657	-0.970575	-0.456832	-0.984389	-0.910251	-1.09466	0.208519	-0.813542	-0.650833	0.515861	-0.164687	-0.338322
P21281	P21281	VATB2_HUMAN	ATP6V1B2	V-type proton ATPase subunit B, brain isoform	+	60	41	-0.96385	0.657336	0.807033	0.923343	0.778181	1.20355	1.57161	2.01344	1.55831	0.444336	-0.644403	-0.519785	-1.22365	-0.872003	-0.990368	-0.791331	-0.657671	-1.18277	-1.04773	-0.492573	0.0606985	-0.370821	-0.260881
P21283	P21283	VATC1_HUMAN	ATP6V1C1	V-type proton ATPase subunit C 1	+	40	39	-1.34522	-0.292253	0.0651833	0.648396	0.648396	2.09622	0.648396	2.31287	1.74786	0.288801	0.413949	-0.160452	-0.292253	-0.940879	-0.851457	-0.46808	-0.639337	-0.389457	-1.26235	-0.774986	-0.37159	-0.111948	-0.969811
Q9Y5K8	Q9Y5K8	VATD_HUMAN	ATP6V1D	V-type proton ATPase subunit D	+	17	17	-0.14182	0.547899	0.598389	0.923344	0.508865	1.57188	1.32226	1.86642	1.2721	1.07866	0.431208	-1.13109	-1.12758	-1.03858	-1.22796	-1.14897	-1.1545	-0.61343	-0.44015	-0.454726	-0.467802	-0.408143	-0.766271
P36543	P36543;P36543-2;P36543-3	VATE1_HUMAN	ATP6V1E1	V-type proton ATPase subunit E 1	+	33	18	0.231059	0.490893	0.77353	1.38506	0.805595	1.29912	1.48093	1.78714	1.11853	0.482875	0.534162	-0.545821	-1.19694	-0.879476	-0.739891	-0.833552	-0.802655	-1.3067	-1.16361	-0.637931	-0.505336	-0.853814	-0.923172
O75348	O75348	VATG1_HUMAN	ATP6V1G1	V-type proton ATPase subunit G 1	+	10	10	0.794536	1.0955	1.39185	0.983053	0.156057	1.00387	1.71045	1.24235	1.01714	0.798601	-0.297984	-1.14738	-0.414392	-0.401841	-0.37085	-0.829458	-0.62226	-1.34661	-1.05349	-1.47682	-0.951107	-1.03474	-0.246478
Q9UI12;Q9UI12-2	Q9UI12;Q9UI12-2	VATH_HUMAN	ATP6V1H	V-type proton ATPase subunit H	+	34	34	-0.0958704	0.332159	0.169123	0.772084	0.321489	1.64468	1.51211	1.66395	1.45662	0.734464	0.570551	-1.33961	-0.910402	-1.63395	-0.970966	-1.25154	-1.19593	-0.552718	-0.71493	-0.356393	0.308049	-0.348225	-0.114744
Q969J3	Q969J3;Q969J3-2	BORC5_HUMAN	BORCS5	BLOC-1-related complex subunit 5	+	22	22	0.791407	0.874738	0.88007	0.775845	0.964492	0.784055	1.41196	1.22319	1.2993	1.01869	0.884627	-1.19237	-0.685069	-0.667627	-0.589521	-0.791365	-0.571285	-1.36168	-0.865737	-1.06743	-1.25221	-0.972527	-0.891548
Q96GS4	Q96GS4	BORC6_HUMAN	BORCS6	BLOC-1-related complex subunit 6	+	38	38	0.778549	0.924559	0.841586	0.803206	0.860094	0.994379	1.22958	1.34523	1.07758	1.09944	1.10903	-1.22062	-1.03181	-1.05298	-1.04353	-1.05049	-0.97108	-0.946692	-0.762144	-0.872373	-0.674678	-0.793751	-0.643082
Q96B45	Q96B45	BORC7_HUMAN	BORCS7	BLOC-1-related complex subunit 7	+	4	4	0.8874	0.852251	1.19763	0.447652	0.864168	-0.139632	0.753838	0.633548	1.79211	0.354197	-0.918969	-0.39634	0.0366414	-0.137559	-0.205215	-0.515628	-0.271368	1.37397	-0.854715	-2.06041	-0.67861	-2.01037	-1.0046
O95415;O95415-2	O95415;O95415-2	BRI3_HUMAN	BRI3	Brain protein I3	+	4	4	0.578935	0.9971	0.982806	1.13015	1.14118	0.833828	0.949978	1.10076	1.53335	0.824838	0.701529	-0.305699	-0.805695	-1.39018	-1.06187	-0.54582	-1.18528	-1.12538	-1.16779	-0.551363	-0.730949	-0.904056	-1.00037
Q96LT7	Q96LT7	CI072_HUMAN	C9orf72	Guanine nucleotide exchange C9orf72	+	8	8	0.346623	0.675172	0.860635	0.876222	0.720748	1.38296	0.930518	1.20316	1.38805	1.49259	-0.725981	-0.895621	-1.57206	-0.947344	-0.970106	-1.19248	-0.83373	0.142185	0.403895	-1.22641	-0.568885	-1.00772	-0.48243
P07384	P07384	CAN1_HUMAN	CAPN1	Calpain-1 catalytic subunit	+	82	82	-0.954344	-0.736444	-1.2732	-0.995278	-1.00923	-0.612922	-1.26582	-1.45733	-0.486504	-1.02431	-1.15997	0.900908	0.915365	0.858357	0.870056	0.981823	0.975169	1.07826	0.789122	0.839226	1.14456	0.879644	0.742855
P17655	P17655	CAN2_HUMAN	CAPN2	Calpain-2 catalytic subunit	+	67	67	-0.673891	-0.292735	-1.07606	-0.569543	-1.0384	-1.17396	-1.25215	-1.3526	-1.34442	-0.977867	-1.16197	0.939611	0.888499	0.867292	0.871449	0.915298	0.924452	0.847265	1.03822	0.961652	0.695486	0.970627	0.993744
Q96NT0	Q96NT0	CC115_HUMAN	CCDC115	Coiled-coil domain-containing protein 115	+	6	6	0.392566	0.863837	0.921757	0.740888	0.971479	0.774982	1.22386	1.29092	1.58992	0.824556	1.09127	-0.830613	-0.867173	-1.0092	-0.93704	-1.6121	-1.14816	-0.520756	-0.660171	-0.815645	-0.386899	-1.03456	-0.863714
P08962;P08962-2;P08962-3	P08962;P08962-2;P08962-3	CD63_HUMAN	CD63	CD63 antigen	+	13	13	0.406736	0.93075	0.606087	1.48811	0.725706	0.989182	0.764414	1.60848	1.58995	0.673443	0.81297	-0.937369	-0.757899	-0.870951	-0.684964	-0.474607	-0.820427	-0.659045	-1.2595	-0.982	-0.692789	-1.17046	-1.28581
P34810	P34810	CD68_HUMAN	CD68	Macrosialin	+	5	5	0.173746	0.734009	0.19959	0.850485	0.585769	1.45422	0.969534	1.4715	1.6209	1.18626	0.869618	-1.26721	-1.29285	-1.47569	-1.24626	-0.266702	-1.08239	-0.519183	-0.658494	-0.720242	-0.54503	-0.491536	-0.550034
P04233-2	P04233;P04233-2;P04233-4;P04233-5	HG2A_HUMAN	CD74	Isoform p35 of HLA class II histocompatibility antigen gamma chain	+	37	37	1.03294	1.21929	1.01068	1.22346	1.48455	1.01679	0.958556	0.958556	-0.141743	1.06707	0.365989	-0.760117	-0.578247	-0.446265	-0.753472	-0.349304	-0.702226	-1.30248	-0.880695	-0.948979	-1.89467	-0.623024	-0.956665
Q9BWS9;Q9BWS9-3	Q9BWS9;Q9BWS9-2;Q9BWS9-3	CHID1_HUMAN	CHID1	Chitinase domain-containing protein 1	+	28	28	1.24895	1.00492	1.23374	1.18538	1.05643	0.838989	0.994148	1.0714	0.727557	0.948582	0.589758	-0.518591	-0.61773	-0.626129	-0.564905	-0.954761	-0.701961	-1.20434	-1.26635	-1.13946	-1.0251	-1.14962	-1.13091
Q9UQN3	Q9UQN3	CHM2B_HUMAN	CHMP2B	Charged multivesicular body protein 2b	+	10	9	-1.89283	-0.794741	-1.96009	-0.957444	-0.996912	0.0163229	-0.429184	-0.848862	-0.292003	-1.04802	-1.01057	1.01374	0.894649	0.906915	0.646752	0.747552	0.899913	0.745316	0.753977	0.70894	0.795938	0.952251	1.14839
P51790;P51790-4;P51790-5	P51790;P51790-2;P51790-4;P51790-5	CLCN3_HUMAN	CLCN3	H(+)/Cl(-) exchange transporter 3	+	17	13	0.331194	0.840684	0.597743	0.86189	0.720682	0.996902	1.48703	1.30072	1.52776	0.765662	0.954495	-1.04422	-1.06906	-1.18506	-0.947469	-0.766325	-1.12937	-0.400279	-1.32489	-1.18217	0.148248	-0.717013	-0.767149
P51798	P51798;P51798-2	CLCN7_HUMAN	CLCN7	H(+)/Cl(-) exchange transporter 7	+	24	24	0.468707	0.704881	0.617528	0.912651	0.673861	1.1947	1.41213	1.36399	1.35838	1.0176	1.05461	-1.12621	-1.09258	-1.09543	-1.06212	-1.09039	-1.26857	-0.66228	-0.716269	-0.654795	-0.544822	-0.713958	-0.751624
Q2KHT3-2	Q2KHT3-2	CL16A_HUMAN	CLEC16A	Isoform 2 of Protein CLEC16A	+	11	11	-2.37057	0.191266	-0.079212	0.267353	0.544576	-0.285596	2.57127	0.127315	0.621554	-0.124997	-2.43503	-0.658147	0.135183	-0.408714	0.335918	0.200516	0.913397	-0.763922	-0.219324	0.594472	0.301663	0.0461241	0.494904
Q13286;Q13286-2;Q13286-3;Q13286-4;Q13286-7	Q13286;Q13286-2;Q13286-3;Q13286-4;Q13286-6;Q13286-7	CLN3_HUMAN	CLN3	Battenin	+	6	6	0.318286	0.684052	0.480625	1.17089	0.850606	1.28248	1.29167	1.43112	1.2132	0.715369	0.872558	-1.38256	-1.23401	-1.36702	-1.47848	-0.904508	-0.834653	-0.171159	-0.582073	-0.863666	-0.799564	-0.376435	-0.316728
O75503	O75503	CLN5_HUMAN	CLN5	Ceroid-lipofuscinosis neuronal protein 5	+	14	14	1.15333	1.26805	1.18842	1.3425	1.26248	0.715423	1.10517	0.985988	0.553671	0.844362	0.544939	-0.895507	-0.738272	-0.929858	-0.887568	-0.983117	-0.738954	-0.965692	-1.14381	-1.05764	-1.0391	-0.681591	-0.903217
P09496-2	P09496;P09496-2;P09496-3;P09496-4	CLCA_HUMAN	CLTA	Isoform Non-brain of Clathrin light chain A	+	18	18	0.25077	0.0430677	0.215758	-0.534081	0.254169	1.54661	1.60743	1.56409	1.43162	1.42666	1.47207	-1.11824	-0.542691	-0.529722	-0.927233	-0.639862	-0.60884	-0.817578	-0.772881	-1.22855	-0.565991	-1.0266	-0.499972
P09497-2	P09497;P09497-2	CLCB_HUMAN	CLTB	Isoform Non-brain of Clathrin light chain B	+	22	22	0.586609	0.254038	0.552442	-0.0718423	0.36032	1.11854	1.73846	1.43222	1.34606	1.38781	1.22953	-1.26168	-0.558607	-0.687649	-0.747436	-0.207069	-0.60479	-0.692926	-0.858511	-1.36025	-1.25426	-1.12027	-0.580729
Q00610;Q00610-2	Q00610;Q00610-2;P53675;P53675-2	CLH1_HUMAN	CLTC	Clathrin heavy chain 1	+	217	169	-0.38487	-0.200899	0.452026	-0.0167918	1.1225	0.991771	1.78915	1.17144	1.43204	1.75085	1.22301	-0.705246	-0.800381	-0.945556	-0.679366	-0.719304	-0.620326	-0.439455	-1.26272	-1.12849	-0.221044	-0.767684	-1.04065
P12109	P12109	CO6A1_HUMAN	COL6A1	Collagen alpha-1(VI) chain	+	3	3	1.37151	1.47631	1.33668	1.18713	1.14071	0.173305	0.856737	-0.663561	0.508329	-0.551363	0.0751793	-0.886392	0.478928	-0.0450423	0.55443	-1.04559	0.198134	-1.85509	-1.4778	-0.206632	0.0352761	-1.36725	-1.29395
P00450	P00450	CERU_HUMAN	CP	Ceruloplasmin	+	17	17	0.349506	0.394684	0.551805	0.744826	0.431321	1.1808	2.28389	0.790791	0.943268	1.48744	0.516495	-0.541564	-0.616933	-0.651179	-0.662007	-0.816674	-0.739683	-0.741331	-0.0484317	-1.55972	-0.424493	-1.31309	-1.55972
Q9Y646	Q9Y646	CBPQ_HUMAN	CPQ	Carboxypeptidase Q	+	9	9	0.984586	1.09818	1.17139	1.15643	0.986179	0.624883	1.74426	0.748283	0.995068	0.987168	0.182811	-0.736294	-1.04759	-1.01154	-0.993844	-1.12961	-1.08267	-0.747441	-0.595122	-0.868779	-0.619353	-0.538777	-1.30822
Q9H3G5	Q9H3G5	CPVL_HUMAN	CPVL	Probable serine carboxypeptidase CPVL	+	35	35	0.206065	0.390832	0.330891	0.374321	0.284639	1.44423	1.59817	1.47281	1.65337	0.67548	1.10975	-1.3601	-1.22044	-1.14023	-1.16157	-1.28171	-1.22154	-0.298743	-0.0932826	-0.410825	-0.199796	-0.8494	-0.302923
O75629	O75629	CREG1_HUMAN	CREG1	Protein CREG1	+	14	14	1.08431	0.784016	1.08911	0.764679	0.388313	0.957995	0.956087	1.26678	1.50538	0.917426	0.834631	-1.70457	-0.86846	-0.697111	-0.590729	-0.862078	-1.00383	-0.46559	-1.65405	-0.728034	-0.603734	-0.598837	-0.771705
P01034	P01034	CYTC_HUMAN	CST3	Cystatin-C	+	14	14	0.607058	0.689593	0.707313	0.757588	0.727987	1.37094	1.12091	1.54408	1.00332	1.02887	1.15633	-1.06762	-1.22672	-1.08544	-1.21786	-1.20868	-1.22223	-0.45565	-0.835513	-0.483181	-0.633875	-0.715853	-0.561367
O76096	O76096	CYTF_HUMAN	CST7	Cystatin-F	+	7	7	0.700155	0.707105	0.689375	0.981959	0.761597	0.849154	1.60474	1.3256	1.03852	1.23686	0.984579	-1.35426	-0.962268	-1.00542	-1.01412	-0.821987	-1.08221	-1.01941	-0.618224	-0.771544	-0.705866	-0.62767	-0.896666
Q01459	Q01459	DIAC_HUMAN	CTBS	Di-N-acetylchitobiase	+	31	31	0.844042	0.9433	0.953213	1.05516	0.841748	0.896226	1.55198	1.21659	0.876788	0.912732	0.910974	-0.865929	-1.15307	-1.07044	-0.909502	-0.778962	-1.08533	-1.10647	-0.675612	-0.804407	-1.14583	-0.898063	-0.509133
P10619;P10619-2	P10619;P10619-2	PPGB_HUMAN	CTSA	Lysosomal protective protein	+	33	33	0.662532	0.982087	0.73286	0.911584	0.901343	1.04733	0.969793	1.51269	1.50716	0.8591	0.692046	-1.36365	-0.891618	-1.09291	-0.946495	-1.02757	-0.956445	-0.545444	-1.04768	-0.90664	-0.201997	-0.821754	-0.976323
P07858	P07858	CATB_HUMAN	CTSB	Cathepsin B	+	46	46	0.864836	1.2831	0.98684	1.2831	1.03645	0.98684	0.816386	0.98684	1.18988	1.0117	0.644747	-0.767148	-0.893291	-0.848608	-0.899718	-0.858524	-0.916065	-0.79528	-1.23254	-1.09766	-0.899718	-0.862474	-1.01971
P53634	P53634	CATC_HUMAN	CTSC	Dipeptidyl peptidase 1	+	41	41	1.09336	1.11358	1.21227	1.1888	1.1047	0.776872	1.03119	0.904725	0.82465	0.877338	0.976237	-1.04122	-0.947217	-0.931922	-0.953483	-0.958839	-1.04122	-0.718569	-1.10897	-1.09464	-0.947217	-0.827858	-0.532587
P07339	P07339	CATD_HUMAN	CTSD	Cathepsin D	+	63	63	0.664512	0.760675	0.760675	0.837035	0.602011	1.05545	1.35894	1.29203	1.35894	1.21455	0.948531	-0.896146	-1.28206	-1.0142	-1.19699	-0.939256	-1.21245	-0.412955	-0.84614	-0.84614	-0.743998	-0.735095	-0.727901
Q9UBX1	Q9UBX1	CATF_HUMAN	CTSF	Cathepsin F	+	8	8	1.11661	1.40388	1.30234	1.33724	1.38057	0.370834	1.46195	0.882815	0.447713	0.584063	0.191987	-1.33532	-0.589891	-0.825006	-0.409243	-0.931803	-0.750004	-0.940699	-0.922869	-0.901887	-1.11648	-0.948258	-0.808558
P08311	P08311	CATG_HUMAN	CTSG	Cathepsin G	+	52	52	0.537251	0.869553	0.894147	1.01095	0.625921	1.04662	0.894147	1.46586	1.6453	0.492152	1.17744	-0.986236	-0.996634	-1.02703	-0.907097	-1.25692	-1.0087	-0.527046	-1.25473	-0.63592	-0.539735	-1.09119	-0.428088
P09668	P09668	CATH_HUMAN	CTSH	Pro-cathepsin H	+	27	27	0.900691	0.981897	0.929781	1.08811	0.808225	1.04791	1.25635	1.26276	1.34844	0.782122	0.668282	-1.01719	-0.9851	-1.15736	-0.955019	-0.96581	-0.986229	-0.716002	-0.836363	-0.760525	-0.881773	-0.881773	-0.931425
P07711;P07711-3	Q5NE16;P07711;P07711-3	CATL1_HUMAN	CTSL	Procathepsin L	+	10	6	1.16973	1.10834	1.13164	1.07786	1.05056	0.433654	0.900229	0.733156	1.17825	0.966779	0.693127	-1.12319	-0.859043	-0.824399	-0.834141	-0.813956	-0.952596	0.539926	-1.11441	-0.901082	-1.15292	-1.19127	-1.21626
P43234	P43234	CATO_HUMAN	CTSO	Cathepsin O	+	5	5	0.953258	1.14646	1.11275	1.26176	1.14875	0.507659	1.16589	0.911869	1.24042	0.950686	0.583707	-0.755226	-0.731806	-0.741008	-0.796113	-1.20396	-0.927888	-1.12081	-0.971447	-1.13144	-1.03869	-0.702454	-0.862377
P25774	P25774;P25774-2	CATS_HUMAN	CTSS	Cathepsin S	+	45	45	0.815126	0.901383	0.961891	1.01692	0.87781	1.04119	0.947222	1.17042	1.29707	1.11642	0.936659	-0.971929	-0.909062	-0.967431	-0.986273	-1.04753	-1.10822	-0.962233	-1.23667	-0.954839	-0.735006	-0.59823	-0.60468
P56202	P56202	CATW_HUMAN	CTSW	Cathepsin W	+	33	33	1.01756	0.7684	1.23602	0.96954	1.07823	0.566495	1.94022	0.416141	0.566495	1.18028	0.716773	-0.916739	-0.767477	-0.61717	-0.767477	-0.837348	-0.880301	-0.997695	-0.688607	-1.81655	-0.545184	-0.828784	-0.792825
Q9UBR2	Q9UBR2	CATZ_HUMAN	CTSZ	Cathepsin Z	+	44	44	0.922191	0.997686	0.947691	1.23006	0.947691	1.05913	0.982761	1.14057	1.20314	0.908988	0.789957	-0.864506	-0.820593	-0.74153	-0.905045	-0.801502	-0.897513	-0.974705	-1.13037	-1.19574	-1.11911	-0.861709	-0.817552
P25025	P25025	CXCR2_HUMAN	CXCR2	C-X-C chemokine receptor type 2	+	5	5	0.362164	1.10336	0.979541	1.20669	1.10803	0.967891	0.649408	1.46863	1.71307	1.03216	-0.180529	-0.787402	-0.837801	-1.05595	-0.675191	-1.26352	-0.706591	-0.736235	-1.1578	-0.704668	-0.865094	-0.935746	-0.684425
P61073;P61073-2	P61073;P61073-2	CXCR4_HUMAN	CXCR4	C-X-C chemokine receptor type 4	+	5	5	0.600277	0.596331	1.47125	0.22486	0.211759	1.8898	2.0885	1.35581	-0.0194204	-0.300721	-0.775037	-0.663468	-0.935892	-1.35676	-0.800129	-0.411792	-1.21516	-0.590323	-0.000171429	0.346385	0.140926	-1.60132	-0.255719
Q8NBI2-2	Q8NBI2;Q8NBI2-2	CYAC3_HUMAN	CYB561A3	Isoform 2 of Cytochrome b ascorbate-dependent protein 3	+	7	7	0.958092	1.42471	0.985868	1.53135	1.35745	0.593081	1.11506	0.7935	0.371857	1.27945	0.129712	-1.17625	-0.916181	-1.07036	-0.811152	-0.522229	-0.752358	-1.01976	-1.02504	-0.801898	-1.07819	-0.383027	-0.983682
Q53TN4;Q53TN4-3	Q53TN4;Q53TN4-3	CYBR1_HUMAN	CYBRD1	Plasma membrane ascorbate-dependent reductase CYBRD1	+	10	10	-0.00164576	0.455714	0.198879	0.68577	0.459921	1.31754	0.917488	1.46095	2.04587	1.22935	1.25027	-1.07916	-0.753776	-0.957649	-1.25047	-1.11678	-0.883261	-0.75154	-0.889122	-0.742739	-0.433968	-0.371138	-0.790496
Q8NCG7	Q8NCG7;Q8NCG7-2;Q8NCG7-4	DGLB_HUMAN	DAGLB	Diacylglycerol lipase-beta	+	29	29	0.649236	0.823888	0.754493	0.955965	0.835	1.23899	1.3426	1.30883	1.26476	0.855827	0.961235	-1.05827	-1.05678	-1.20013	-0.980793	-0.9372	-1.12046	-0.699836	-0.932171	-0.830565	-0.644115	-0.816178	-0.714338
O75140;O75140-1;O75140-4;O75140-9	O75140;O75140-2;O75140-4;O75140-5;O75140-6;O75140-8;O75140-9;O75140-1	DEPD5_HUMAN	DEPDC5	GATOR complex protein DEPDC5	+	24	24	0.753343	1.1656	1.6061	1.25705	1.86445	0.187347	0.913177	0.934789	-0.303652	0.277742	0.408954	-0.355621	-0.109211	-0.306936	-0.38101	-0.599057	0.0650508	-1.78488	-1.21213	-0.900686	-1.05219	-1.43332	-0.994905
O75165	O75165	DJC13_HUMAN	DNAJC13	DnaJ homolog subfamily C member 13	+	208	208	0.525972	0.862068	0.752435	0.92648	0.685069	1.01277	1.39484	1.3658	1.40065	1.12757	0.903688	-1.02455	-1.03484	-1.05176	-1.03126	-0.998814	-1.07623	-0.746392	-0.86489	-0.76352	-0.802682	-0.76352	-0.798894
Q9H3Z4;Q9H3Z4-2	Q9H3Z4;Q9H3Z4-2	DNJC5_HUMAN	DNAJC5	DnaJ homolog subfamily C member 5	+	17	17	0.229785	0.863534	0.537045	1.30769	0.732966	1.54317	1.39772	1.16631	1.23804	0.580159	0.862322	-0.377475	-1.03791	-0.805535	-1.21612	-0.0856505	-0.979843	-0.921187	-0.839904	-1.21269	-0.836618	-1.16162	-0.984187
O00115;O00115-2	O00115;O00115-2	DNS2A_HUMAN	DNASE2	Deoxyribonuclease-2-alpha	+	12	12	1.14435	0.929697	1.13118	0.951283	0.828127	0.121983	1.47261	1.14889	1.07689	0.997873	1.08088	-0.802979	-0.835461	-0.700083	-0.82505	-0.868636	-1.11644	-1.01152	-0.903284	-0.903284	-1.22025	-0.972007	-0.724765
P50570	Q9UQ16;Q9UQ16-2;Q9UQ16-3;Q9UQ16-4;P50570;P50570-2;P50570-3;P50570-4;P50570-5	DYN2_HUMAN	DNM2	Dynamin-2	+	87	59	-0.75727	-0.464047	-1.24238	-0.833027	-1.26492	-0.970026	-1.22816	-1.08637	-0.583965	-0.859894	-1.63909	0.866068	0.936782	0.953161	0.960681	0.890509	0.922673	0.804956	0.877363	0.96805	0.921084	0.909919	0.917909
P27487	P27487	DPP4_HUMAN	DPP4	Dipeptidyl peptidase 4	+	61	61	0.823768	1.02119	1.01003	1.10572	0.88716	1.21532	1.63045	0.984817	0.977881	0.668949	0.637678	-0.981197	-0.863214	-0.836812	-0.840747	-1.05938	-1.0252	-0.594587	-0.650055	-0.950396	-1.02427	-0.940619	-1.19648
Q9UHL4	Q9UHL4	DPP2_HUMAN	DPP7	Dipeptidyl peptidase 2	+	32	32	0.693541	0.797066	0.783422	0.821469	0.775441	1.23173	1.5476	0.921084	1.23173	0.734458	1.28502	-1.13714	-1.0898	-1.11681	-1.03115	-0.920681	-1.14399	-0.622757	-0.588785	-1.04283	-0.728156	-1.05012	-0.35033
Q8TDB6	Q8TDB6	DTX3L_HUMAN	DTX3L	E3 ubiquitin-protein ligase DTX3L	+	79	79	1.00786	1.09674	1.52648	1.38249	2.09411	0.971674	0.000810362	0.387869	-0.885645	1.24156	0.373872	-0.529408	-0.692355	-0.445941	-0.639833	-0.621669	-0.666813	-0.845498	-0.855749	-1.29171	-0.955549	-0.827801	-0.825495
Q9Y6G9	Q9Y6G9	DC1L1_HUMAN	DYNC1LI1	Cytoplasmic dynein 1 light intermediate chain 1	+	45	43	-0.496316	-0.109266	-0.926769	-0.494047	-0.969463	-0.72273	-1.07647	-1.12297	-1.56642	-1.40198	-1.58806	0.50051	0.620215	0.746728	0.610183	0.931078	0.654555	1.01754	1.30687	1.01147	0.893578	1.16228	1.01949
O43237	O43237;O43237-2	DC1L2_HUMAN	DYNC1LI2	Cytoplasmic dynein 1 light intermediate chain 2	+	18	18	0.549993	0.349436	-0.103016	-0.184856	-0.514532	-1.42445	-0.819279	-1.40526	-1.45495	-1.3867	-2.39478	0.88313	0.833741	0.880698	0.857582	0.909755	0.713356	0.251696	0.853982	0.684587	0.613715	0.618028	0.688123
P42892;P42892-2;P42892-3;P42892-4	P42892;P42892-2;P42892-3;P42892-4	ECE1_HUMAN	ECE1	Endothelin-converting enzyme 1	+	21	21	0.466806	0.186179	0.52596	0.58015	0.195394	1.18646	1.65186	0.565027	1.16694	0.160991	0.732488	-1.15014	-0.652194	-0.883837	-0.221761	-0.773035	-0.532027	-0.610699	-1.02427	0.222263	1.79955	-2.0147	-1.5774
Q9Y227	Q9Y227;Q9Y227-2	ENTP4_HUMAN	ENTPD4	Ectonucleoside triphosphate diphosphohydrolase 4	+	18	16	0.971978	1.06606	1.21667	1.05916	1.33328	0.90049	1.0582	1.0524	0.385621	0.960168	0.370341	-1.65923	-1.28779	-0.736243	-0.847778	-0.141455	-1.1759	-0.878348	-0.416735	-0.868553	-1.4465	-0.399876	-0.515964
Q9UM22	Q9UM22;Q9UM22-3	EPDR1_HUMAN	EPDR1	Mammalian ependymin-related protein 1	+	7	7	-0.25159	0.426878	0.257088	0.827695	0.474969	0.896863	0.744269	1.42833	1.81832	1.09289	1.54855	-1.40317	-1.65252	-1.34709	-0.847759	-0.751989	-0.978072	-0.0192632	-0.637325	-0.899952	0.2258	-0.431945	-0.520976
Q8NFG4	Q8NFG4	FLCN_HUMAN	FLCN	Folliculin	+	12	12	0.534965	0.515507	1.02406	0.847245	1.11104	0.942184	1.55158	1.43589	0.617793	0.934913	0.725567	-1.20132	-1.21827	-1.38653	-0.0850149	-1.27515	-0.938429	-1.33846	-1.07961	-0.254902	-0.329581	-0.274049	-0.859439
O75955	O75955	FLOT1_HUMAN	FLOT1	Flotillin-1	+	67	67	0.372629	0.465969	0.611105	0.596856	0.637802	1.37004	1.85666	1.46796	0.956999	1.09171	1.13702	-0.790779	-0.993042	-1.07409	-0.993042	-1.0215	-1.00746	-0.832906	-0.481624	-0.761404	-1.04056	-0.773818	-0.794539
Q14254	Q14254	FLOT2_HUMAN	FLOT2	Flotillin-2	+	69	69	0.364672	0.595919	0.556162	0.623235	0.719975	1.38348	1.59784	1.52559	1.01794	1.04136	1.23627	-0.73463	-0.814645	-0.800792	-1.03181	-0.901874	-1.0131	-0.866295	-0.637536	-0.928496	-1.34982	-0.726142	-0.857293
Q96RU3;Q96RU3-2;Q96RU3-3;Q96RU3-4;Q96RU3-5	Q96RU3;Q96RU3-2;Q96RU3-3;Q96RU3-4;Q96RU3-5	FNBP1_HUMAN	FNBP1	Formin-binding protein 1	+	76	76	-0.715063	-0.600719	-0.820026	-0.75849	-0.812816	-1.05554	-1.31315	-1.29347	-1.60258	-0.833877	-1.16206	0.89494	0.953914	0.932634	0.948597	0.920241	0.938219	0.717459	1.02825	0.995362	0.833323	0.891925	0.912925
P04066	P04066	FUCO_HUMAN	FUCA1	Tissue alpha-L-fucosidase	+	25	25	1.25778	1.31788	1.35235	1.51572	1.3855	0.354958	0.755808	0.778804	0.559396	0.559396	0.681585	-0.865169	-0.648035	-0.557455	-0.483973	-0.603836	-0.758751	-0.942141	-1.46981	-1.02774	-1.37011	-0.895221	-0.896937
Q9BTY2	Q9BTY2	FUCO2_HUMAN	FUCA2	Plasma alpha-L-fucosidase	+	20	20	0.522021	0.867809	0.769161	0.926768	0.797319	0.935413	1.22401	1.48385	1.32413	1.13338	0.890811	-1.17935	-1.10106	-1.05175	-1.14808	-0.700165	-1.2044	-0.641353	-1.09657	-0.680397	-0.689214	-0.635096	-0.747236
Q9BQS8;Q9BQS8-4	Q9BQS8;Q9BQS8-4	FYCO1_HUMAN	FYCO1	FYVE and coiled-coil domain-containing protein 1	+	26	26	-2.77691	-0.662553	-1.31782	-1.63513	0.150457	-0.441848	0.111202	0.747514	0.127071	0.555097	-1.63513	1.5449	0.504263	0.135702	0.459944	0.797575	0.752844	0.513492	0.488107	0.0360526	0.897616	0.150457	0.497104
P10253	P10253	LYAG_HUMAN	GAA	Lysosomal alpha-glucosidase	+	64	64	0.859556	1.00896	1.01769	1.1122	0.910799	0.870595	0.99027	1.52963	0.913803	0.992298	0.855689	-0.979565	-0.936086	-0.871852	-0.888471	-0.973252	-0.953696	-0.953696	-1.06391	-0.626397	-1.2935	-0.711257	-0.809809
O95166	O95166;Q9H0R8;Q9H0R8-2	GBRAP_HUMAN	GABARAP	Gamma-aminobutyric acid receptor-associated protein	+	4	2	-0.834438	-0.643574	-0.565429	-0.37831	-0.41245	-1.16848	-0.929621	-1.37026	-1.36353	-1.49289	-1.50454	0.847677	1.03703	1.11163	1.11042	0.915649	1.09555	0.808027	0.794679	0.664275	0.858252	0.823187	0.597144
P54803	P54803;P54803-3;P54803-4;P54803-5	GALC_HUMAN	GALC	Galactocerebrosidase	+	20	20	0.592216	0.735537	0.693309	0.914084	0.744775	1.61137	1.44241	1.57675	1.03133	0.830362	-0.125269	-0.923262	-0.898801	-0.948715	-1.13579	-0.993029	-1.16327	-0.186978	-0.201647	-0.389578	-0.811329	-0.771049	-1.62343
P34059	P34059	GALNS_HUMAN	GALNS	N-acetylgalactosamine-6-sulfatase	+	27	27	0.754362	0.863019	0.819551	1.11669	0.801437	0.836255	1.43434	1.09807	1.16271	1.16883	0.990793	-0.941839	-0.954525	-0.924629	-0.988698	-1.03403	-1.13164	-1.03118	-0.764653	-1.04456	-0.940004	-0.762216	-0.528068
P04062;P04062-2;P04062-4	P04062;P04062-2;P04062-3;P04062-4;P04062-5	GLCM_HUMAN	GBA	Lysosomal acid glucosylceramidase	+	15	15	0.501954	0.654305	0.709847	0.786575	0.778011	1.03075	1.24171	1.21331	1.44286	0.958508	0.972353	-0.919684	-1.14702	-1.05065	-1.22567	-0.999912	-1.06414	0.623015	-1.25614	-0.814706	-0.653217	-1.0038	-0.778252
Q9NXN4;Q9NXN4-2	Q9NXN4;Q9NXN4-2	GDAP2_HUMAN	GDAP2	Ganglioside-induced differentiation-associated protein 2	+	18	18	0.831815	0.995332	1.09313	1.08322	1.01338	1.00668	0.891741	1.14235	1.07677	1.25441	0.705281	-1.0475	-1.06337	-0.981667	-1.08243	-1.05526	-1.06337	-0.851103	-0.994171	-0.798356	-0.528326	-0.727151	-0.901407
Q9UJY4	Q9UJY4	GGA2_HUMAN	GGA2	ADP-ribosylation factor-binding protein GGA2	+	21	20	1.03689	1.30408	1.81492	1.74629	2.18876	-0.0631747	0.834244	-0.117038	-1.02172	0.351363	-0.716665	-0.510086	-0.537452	-0.45308	-0.316039	-0.264701	-0.234003	-1.20064	-0.83805	-0.746232	-1.00199	-0.293649	-0.96203
Q9NZ52	Q9NZ52;Q9NZ52-2;Q9NZ52-3;Q9NZ52-4	GGA3_HUMAN	GGA3	ADP-ribosylation factor-binding protein GGA3	+	17	17	-0.626002	-0.266406	0.319161	-0.390888	0.281707	0.0802031	-2.99568	-0.137011	-2.70741	0.973413	-0.378089	0.703484	0.694843	0.664111	0.737775	0.678141	0.844763	0.19088	0.347355	-0.175299	0.322547	0.377672	0.460723
Q92820	Q92820	GGH_HUMAN	GGH	Gamma-glutamyl hydrolase	+	32	32	0.592959	0.834173	0.762719	0.996275	0.668292	1.10502	1.28855	1.35227	1.45849	0.993233	0.919997	-0.813031	-0.950724	-1.10567	-1.03173	-0.876775	-0.985395	-0.546367	-0.984421	-1.01131	-0.849417	-0.849417	-0.967731
Q96F15	Q96F15	GIMA5_HUMAN	GIMAP5	GTPase IMAP family member 5	+	46	46	0.645175	0.687364	0.758518	0.87642	0.806848	1.18918	1.67297	1.36215	0.827059	0.94204	1.09035	-0.92367	-0.994172	-1.0921	-1.0033	-1.04642	-1.07676	-0.684494	-0.472059	-0.712294	-1.18358	-0.836861	-0.832364
P06280	P06280	AGAL_HUMAN	GLA	Alpha-galactosidase A	+	22	22	0.946885	1.0496	1.07216	1.11808	0.946885	0.956209	0.881212	1.15814	1.1364	0.849811	0.996613	-0.971559	-0.940833	-0.87291	-0.709204	-1.01187	-0.823022	-0.76346	-1.40821	-1.00539	-0.868088	-0.994414	-0.743033
P16278;P16278-3	P16278;P16278-2;P16278-3	BGAL_HUMAN	GLB1	Beta-galactosidase	+	34	33	0.839063	1.02289	0.925644	1.12369	1.0279	0.990779	1.20949	1.00584	1.13786	0.896913	1.01029	-1.07636	-0.975843	-0.939615	-0.949722	-0.889157	-1.02941	-0.847593	-0.907111	-0.980909	-0.904987	-0.873307	-0.816358
Q8WWB7;Q8WWB7-2	Q8WWB7;Q8WWB7-2	GLMP_HUMAN	GLMP	Glycosylated lysosomal membrane protein	+	6	6	0.611303	0.908073	0.997368	1.01002	0.96236	0.00562395	1.54768	1.09827	1.31637	1.00504	1.08621	-0.788635	-0.911088	-0.932038	-0.694885	-0.987086	-0.769553	-1.80106	-0.587754	-0.711622	-0.780803	-0.849582	-0.734219
P17900	P17900	SAP3_HUMAN	GM2A	Ganglioside GM2 activator	+	18	18	0.848376	1.00469	0.917053	1.0678	0.854518	1.00681	0.662609	1.2269	1.41897	0.917053	0.955031	-0.956824	-1.02034	-0.959221	-1.10664	-0.92563	-1.0181	-0.0218232	-1.05697	-1.0605	-1.01005	-1.04131	-0.702392
P04899	P04899;P04899-2;P04899-3;P04899-4;P04899-5;P04899-6	GNAI2_HUMAN	GNAI2	Guanine nucleotide-binding protein G(i) subunit alpha-2	+	72	43	-0.0131128	0.489646	0.81735	0.34838	0.927704	1.30773	1.22999	1.39885	1.56299	1.22999	0.927704	-0.906321	-0.718523	-1.27202	-1.13713	-1.35568	-1.29717	-0.634842	-0.906321	-0.437095	-0.590367	-0.718523	-0.253236
P08754	P08754	GNAI3_HUMAN	GNAI3	Guanine nucleotide-binding protein G(i) subunit alpha-3	+	25	23	-0.164846	0.0293202	0.448193	0.30017	0.0704397	1.47176	1.40316	1.54324	1.5588	0.885664	1.44502	-1.72744	-1.40022	-0.8563	-1.27804	-0.889128	-1.03128	-0.541936	-0.186584	-0.280603	-0.232043	-0.470422	-0.096935
P50148	P50148	GNAQ_HUMAN	GNAQ	Guanine nucleotide-binding protein G(q) subunit alpha	+	38	27	-0.772249	-0.720031	-1.17171	-0.6609	-1.16665	1.15647	-0.143807	0.986414	1.83977	0.0357691	0.620671	-0.0779848	0.00298424	-0.359565	-0.0419402	0.526744	-0.19187	1.16212	-0.698097	-0.311431	2.45195	-0.940514	-1.52615
P62873	P62873;P62873-2	GBB1_HUMAN	GNB1	Guanine nucleotide-binding protein G(I)/G(S)/G(T) subunit beta-1	+	40	24	0.499138	0.616945	0.804593	0.660439	0.855928	1.31776	1.02675	1.34883	1.65389	1.24004	0.804593	-0.779408	-1.03351	-1.03351	-0.932807	-1.03351	-0.885661	-0.740467	-1.03351	-0.83246	-0.658488	-1.1251	-0.740467
P62879	Q9HAV0;P62879;P62879-2	GBB2_HUMAN	GNB2	Guanine nucleotide-binding protein G(I)/G(S)/G(T) subunit beta-2	+	23	16	0.811696	1.13025	1.11883	1.00257	1.15476	0.761793	1.18813	1.20909	1.54465	0.676509	0.136401	-0.746216	-1.03074	-1.03537	-0.921289	-1.15327	-0.729767	-0.930791	-1.05367	-0.718609	-0.35131	-1.09829	-0.965361
Q9HAV0	Q9HAV0	GBB4_HUMAN	GNB4	Guanine nucleotide-binding protein subunit beta-4	+	13	13	0.816216	0.770913	1.22222	1.10107	1.10855	0.833049	0.716968	0.966859	1.71699	1.0543	0.106354	-0.850097	-0.852724	-1.03614	-0.483796	-1.18947	-0.6437	-0.724622	-1.31616	-0.939158	-0.103994	-0.769969	-1.50366
Q3T906	Q3T906;Q3T906-2	GNPTA_HUMAN	GNPTAB	N-acetylglucosamine-1-phosphotransferase subunits alpha/beta	+	24	24	0.612005	0.716439	0.872458	0.865977	1.02205	1.00107	1.18535	1.14604	1.0849	1.00107	1.13959	-1.0416	-1.75383	-1.04765	-0.400955	-1.27039	-1.27425	-0.334508	-0.770432	-0.707335	-0.871522	-0.435273	-0.739221
P15586	P15586;P15586-2	GNS_HUMAN	GNS	N-acetylglucosamine-6-sulfatase	+	37	37	0.842193	1.00663	0.976432	1.11418	0.938229	1.06633	1.04302	1.1679	1.1679	0.946463	0.88811	-0.877841	-1.04165	-1.04981	-1.05511	-0.947808	-1.12256	-0.738106	-1.01128	-0.871416	-0.906727	-0.831136	-0.703945
P17174	P17174;P17174-2	AATC_HUMAN	GOT1	Aspartate aminotransferase, cytoplasmic	+	35	35	-1.05222	-1.29053	-1.69593	-1.32341	-1.22289	-0.533794	-0.403244	-1.27286	-0.207129	-0.770871	-0.921057	0.917652	0.918488	0.923687	0.947712	0.901584	0.916463	0.896211	0.829886	0.893956	0.832402	0.909144	0.806738
P28799	P28799;P28799-2;P28799-3	GRN_HUMAN	GRN	Progranulin	+	37	37	0.225299	0.526281	0.523855	0.749538	0.560789	1.19895	1.17728	1.41601	1.85826	0.674366	1.00376	-1.39215	-1.29376	-1.1416	-1.24457	-1.13343	-1.39701	-0.486887	-0.451809	-0.552339	-0.0115261	-0.445072	-0.364237
P08236	P08236;P08236-2;P08236-3	BGLR_HUMAN	GUSB	Beta-glucuronidase	+	46	46	0.888873	0.916758	0.998015	1.14147	0.951785	0.856721	1.27611	1.05704	1.25491	0.98474	0.799404	-0.949982	-0.836275	-0.850735	-0.836275	-0.806976	-0.856532	-0.995239	-1.19467	-1.04706	-1.06981	-0.746621	-0.935661
P10144	P10144	GRAB_HUMAN	GZMB	Granzyme B	+	16	16	0.982816	1.00696	1.19562	1.15561	1.15927	0.527966	1.13297	1.09023	0.611636	1.09023	1.05048	-0.979711	-0.92567	-0.939458	-0.862849	-1.07755	-1.00641	-1.03961	-1.05689	-0.727609	-1.19572	-0.661461	-0.530857
P08631;P08631-4	P08631;P08631-2;P08631-3;P08631-4	HCK_HUMAN	HCK	Tyrosine-protein kinase HCK	+	56	55	0.336671	0.748779	0.896156	0.863142	1.07097	1.21204	0.699358	1.16304	1.31077	1.61726	0.851159	-1.13221	-0.808387	-0.874279	-0.782567	-0.848679	-0.896224	-0.871039	-1.38355	-0.998275	-1.07188	-0.56576	-0.536494
P06865	P06865	HEXA_HUMAN	HEXA	Beta-hexosaminidase subunit alpha	+	42	42	0.523819	0.809167	0.58662	1.01283	0.788272	1.42101	1.26686	1.35004	1.14008	0.909364	1.12376	-0.814172	-1.08638	-0.899743	-1.17138	-0.935813	-1.01497	-0.860373	-0.705069	-0.904982	-1.06319	-0.873498	-0.602259
P07686	P07686	HEXB_HUMAN	HEXB	Beta-hexosaminidase subunit beta	+	72	72	0.60567	0.869764	0.7633	0.980896	0.783448	1.24303	0.980896	1.34213	1.24303	1.06842	1.11398	-1.23442	-0.988024	-1.07788	-1.09395	-0.980194	-1.07246	-0.663723	-0.828649	-0.798956	-0.896964	-0.775713	-0.58363
O14964	O14964;O14964-2	HGS_HUMAN	HGS	Hepatocyte growth factor-regulated tyrosine kinase substrate	+	34	34	-0.70111	-0.311882	-0.396708	-0.372262	-0.272785	-1.69811	-1.33212	-1.79698	-1.16901	-0.408561	-1.6874	0.778978	0.852684	0.782287	0.838054	0.810406	0.838054	0.835558	0.55502	0.910492	1.12092	0.980789	0.843692
Q68CP4;Q68CP4-2	Q68CP4;Q68CP4-2	HGNAT_HUMAN	HGSNAT	Heparan-alpha-glucosaminide N-acetyltransferase	+	10	10	0.478891	0.808059	0.640905	0.990684	0.816365	1.28281	1.29275	1.33994	1.37353	0.970732	0.86897	-0.64011	-1.08602	-0.799014	-1.20711	-0.447364	-1.17634	-0.906756	-0.779674	-0.935507	-0.966119	-0.8792	-1.04043
P28067	P28067	DMA_HUMAN	HLA-DMA	HLA class II histocompatibility antigen, DM alpha chain	+	2	2	1.02706	1.15679	1.04784	1.13986	1.1369	0.620942	0.836309	1.10649	0.954759	1.07652	0.410674	-1.23885	-0.219228	-0.496688	-0.421682	-0.969421	-0.257382	-1.02662	-1.42165	-1.12396	-0.818447	-0.967258	-1.55296
P28068	P28068	DMB_HUMAN	HLA-DMB	HLA class II histocompatibility antigen, DM beta chain	+	14	14	1.01523	1.26005	1.10505	1.23576	1.21123	0.826911	1.01276	1.00865	0.841568	1.13951	0.0633429	-0.746481	-0.628922	-0.71158	-0.682122	-0.564121	-0.818891	-1.08486	-1.18356	-0.869511	-1.50928	-0.788395	-1.13234
P06340	P06340	DOA_HUMAN	HLA-DOA	HLA class II histocompatibility antigen, DO alpha chain	+	7	7	1.02528	1.08762	1.14472	1.22324	1.34494	0.592169	1.41384	1.22165	-0.590226	0.882943	0.468493	-0.695841	-0.552774	-0.527938	-0.733158	-0.593704	-0.571069	-1.21952	-0.591401	-0.670126	-1.98514	-0.681578	-0.992415
P13765	P13765	DOB_HUMAN	HLA-DOB	HLA class II histocompatibility antigen, DO beta chain	+	22	22	1.02546	1.07286	1.11202	1.14905	1.21431	0.389179	1.58651	1.28449	-0.459128	0.833982	0.362609	-0.694484	-0.66332	-0.518915	-0.697263	-0.459128	-0.670557	-0.998763	-0.481968	-0.348096	-2.26757	-0.814944	-0.956333
P20036	P20036	DPA1_HUMAN	HLA-DPA1	HLA class II histocompatibility antigen, DP alpha 1 chain	+	6	6	0.158155	0.291955	0.36184	0.404303	0.388763	1.30968	1.50494	1.88646	1.51248	0.590888	1.00795	-1.19391	-1.23391	-1.01311	-1.37046	-0.805445	-1.37692	-0.421431	-0.138151	0.170165	-0.544514	-1.07935	-0.410372
P04440	P04440	DPB1_HUMAN	HLA-DPB1	HLA class II histocompatibility antigen, DP beta 1 chain	+	15	15	0.296668	0.152998	0.31195	0.617825	0.378499	1.28709	1.73469	1.18885	1.72364	0.577529	1.3748	-1.08486	-1.24888	-1.30109	-1.32918	-0.834369	-1.31689	-0.36171	-0.196844	-0.650431	-0.23512	-0.796942	-0.288207
P01909	P01909	DQA1_HUMAN	HLA-DQA1	HLA class II histocompatibility antigen, DQ alpha 1 chain	+	12	10	1.09592	1.09592	1.12088	1.19013	1.12088	1.66567	1.41015	0.472209	0.638771	0.568431	-0.194243	-0.989754	-0.74347	-0.965063	-0.822391	-1.0407	-0.906747	-0.362746	-0.06138	-1.07108	-1.29338	-0.798718	-1.1293
P01920	P01920	DQB1_HUMAN	HLA-DQB1	HLA class II histocompatibility antigen, DQ beta 1 chain	+	23	21	0.973608	0.966212	1.05739	1.0764	1.09771	1.2768	1.28236	0.765313	0.537101	1.01642	0.354695	-0.467939	-0.491122	-0.475178	-0.568992	-0.61503	-0.582782	-1.02469	-0.911206	-1.29978	-1.80182	-0.613409	-1.55206
P01903	P01903;P01906	DRA_HUMAN	HLA-DRA	HLA class II histocompatibility antigen, DR alpha chain	+	24	22	0.819225	0.951019	0.915165	1.10686	0.888732	1.15226	0.972176	1.18556	1.18002	1.22736	0.466448	-0.7599	-0.701988	-0.673207	-0.684554	-0.51997	-0.718351	-1.22841	-0.986685	-1.02039	-1.43677	-0.810019	-1.32458
P01911	P01911;P13762	DRB1_HUMAN	HLA-DRB1	HLA class II histocompatibility antigen, DRB1 beta chain	+	21	5	0.926571	1.01773	1.12345	1.15448	1.12345	0.409903	0.519361	1.0526	1.1888	1.62735	-0.0229772	-0.442391	-0.613839	-0.519181	-0.693742	-0.723594	-0.757103	-1.37135	-1.08893	-0.677921	-1.58064	-0.181121	-1.4709
Q30154	Q30154	DRB5_HUMAN	HLA-DRB5	HLA class II histocompatibility antigen, DR beta 5 chain	+	5	5	0.439785	0.689195	1.10517	0.937448	0.980667	1.12934	0.212403	0.414428	1.59046	1.62245	0.908895	-1.10259	-0.627345	-1.18999	-1.05187	-1.51695	-1.1842	-0.225668	-1.34474	-0.864275	-0.35151	-0.110514	-0.460597
Q9NQG7;Q9NQG7-3;Q9NQG7-4	Q9NQG7;Q9NQG7-2;Q9NQG7-3;Q9NQG7-4	HPS4_HUMAN	HPS4	Hermansky-Pudlak syndrome 4 protein	+	7	7	1.12893	1.21301	1.405	1.47716	1.65835	0.186751	0.829756	-0.192466	0.63474	1.10031	-0.872301	-0.222512	-0.314462	-0.651865	-0.351297	-0.536119	-0.266143	-0.68882	-1.06341	-1.47629	-0.0546936	-1.33429	-1.60935
Q86YV9	Q86YV9	HPS6_HUMAN	HPS6	Hermansky-Pudlak syndrome 6 protein	+	6	6	-1.3854	0.408636	-0.0877644	0.177881	0.572335	1.05207	-0.128872	1.00326	-1.7303	1.84948	1.69151	-0.23643	-0.138787	-0.783445	-1.25105	-0.257535	-0.748396	0.649437	-0.515782	-1.51982	-0.499151	0.585424	1.2927
Q9Y251;Q9Y251-2	Q9Y251;Q9Y251-2;Q9Y251-3	HPSE_HUMAN	HPSE	Heparanase	+	23	23	1.16294	-0.742775	-0.436294	-0.711119	-0.991215	0.377586	-1.39006	-0.1743	1.41619	-1.18821	-1.0158	0.331921	0.571338	0.435845	0.802203	0.334652	0.557055	1.944	-0.731486	-0.973579	1.83919	-0.199026	-1.21905
P08238	P08238	HS90B_HUMAN	HSP90AB1	Heat shock protein HSP 90-beta	+	90	49	-0.856496	-0.746007	-1.02031	-0.908386	-1.06056	-0.960966	-1.31523	-1.18666	-1.00089	-1.05197	-1.05756	0.96319	0.926524	0.96319	0.882621	0.893282	0.882621	0.839356	1.04958	1.00529	0.857571	0.947275	0.954541
P11142	P11142;P11142-2;P54652	HSP7C_HUMAN	HSPA8	Heat shock cognate 71 kDa protein	+	128	91	-0.910873	-1.03057	-0.899019	-0.938925	-0.992153	-0.992153	-1.16343	-1.19372	-0.938925	-1.16343	-0.899019	0.889981	0.889981	0.967959	0.742047	0.856078	0.742047	0.856078	1.18681	0.967959	0.71015	1.24203	1.0711
P22304	P22304	IDS_HUMAN	IDS	Iduronate 2-sulfatase	+	18	18	0.920724	0.771169	1.0278	1.0735	0.760546	0.894334	1.43667	1.21952	0.986089	1.05958	0.954777	-0.952864	-0.970916	-0.962869	-0.8146	-0.914658	-0.906342	-0.998566	-0.871239	-0.778015	-1.17891	-0.776372	-0.979354
P35475	P35475;P35475-2	IDUA_HUMAN	IDUA	Alpha-L-iduronidase	+	38	38	0.955773	0.95185	1.12227	1.05709	1.03636	0.42635	1.2324	0.968336	1.04955	1.2063	1.05212	-0.769835	-0.897037	-0.922316	-0.864215	-1.02359	-0.979813	-1.25605	-0.907089	-0.96621	-1.01125	-0.707734	-0.753258
P13284	P13284	GILT_HUMAN	IFI30	Gamma-interferon-inducible lysosomal thiol reductase	+	13	13	0.524341	0.672223	0.477259	0.740316	0.613484	1.14415	1.23509	1.14908	1.52921	1.39777	1.17141	-1.14845	-1.1181	-1.19857	-1.18522	-0.935131	-0.994685	-0.806701	-0.885916	-0.922894	-0.569576	-0.545302	-0.343806
Q01628	Q01629;P13164;Q01628	IFM3_HUMAN	IFITM3	Interferon-induced transmembrane protein 3	+	4	2	0.213494	1.35902	0.522968	1.41295	1.49042	0.457209	1.31054	0.724735	1.23072	0.288364	-0.288147	-1.03426	-0.547571	-1.2457	-1.00436	1.11581	-0.323737	-1.21852	-0.345355	-0.688601	-0.829005	-1.46739	-1.13358
P11717	P11717	MPRI_HUMAN	IGF2R	Cation-independent mannose-6-phosphate receptor	+	212	212	0.821904	1.01492	1.10357	1.01814	1.10787	0.897757	1.20249	0.970211	1.151	1.00908	0.88212	-0.896246	-0.907447	-0.878749	-0.921024	-0.936005	-0.88819	-0.980618	-1.01758	-1.11655	-0.992903	-0.873857	-0.76988
Q96RQ9;Q96RQ9-2	Q96RQ9;Q96RQ9-2	OXLA_HUMAN	IL4I1	L-amino-acid oxidase	+	46	46	1.22023	1.33229	1.25951	1.4182	1.16332	0.938531	1.35596	0.244141	0.555551	0.726975	0.167459	-0.86088	-0.840031	-0.71339	-0.666285	-0.732566	-0.80214	-0.528585	-0.657192	-1.47792	-0.982628	-0.585046	-1.53549
Q969R8	Q969R8	ITFG2_HUMAN	ITFG2	KICSTOR complex protein ITFG2	+	8	8	0.421171	1.2644	1.24162	1.33242	2.08636	-1.6867	0.68343	0.0111792	-0.68141	0.0675258	-2.52266	0.14172	0.0825787	0.293209	0.271186	0.0918077	0.0111792	-1.02283	-0.211755	-0.052307	-0.655222	-0.655222	-0.511682
O00139;O00139-1;O00139-4;O00139-5	O00139;O00139-1;O00139-2;O00139-4;O00139-5	KIF2A_HUMAN	KIF2A	Kinesin-like protein KIF2A	+	61	54	-0.00370424	-0.41022	0.00545248	0.00988138	0.217396	-0.528687	-3.06407	-0.742194	-1.44836	-1.47959	-0.475871	0.817357	0.468201	0.703852	0.735332	0.918214	0.835895	1.04676	0.230356	0.685897	1.40105	0.0671765	0.00988138
Q53GT1	Q53GT1;Q53GT1-3	KLH22_HUMAN	KLHL22	Kelch-like protein 22	+	20	20	0.194644	0.583768	0.88428	0.680641	0.718313	-0.24599	1.96098	1.2632	0.958116	-0.0775084	1.08955	-1.49527	-1.39987	-1.31578	-0.827709	-0.90996	-0.808264	1.23762	0.368646	-0.22837	-1.09443	-0.600819	-0.935787
Q9Y664	Q9Y664;Q9Y664-2	KPTN_HUMAN	KPTN	KICSTOR complex protein kaptin	+	5	5	0.237449	0.894619	1.22721	1.62161	2.09555	0.11103	1.5915	-0.471736	-0.753607	-0.83951	0.26321	0.635379	-0.337754	0.211963	-0.554233	0.396688	-0.354062	-2.03207	-0.657373	-0.611073	-1.01391	-0.753607	-0.907272
P11279	P11279;P11279-2	LAMP1_HUMAN	LAMP1	Lysosome-associated membrane glycoprotein 1	+	23	23	0.709546	1.01018	0.80534	1.06963	0.862864	0.747287	1.33647	1.2411	1.04009	1.26942	0.952137	-1.19351	-0.921548	-1.14452	-1.02183	-0.832669	-0.994161	-0.856748	-0.932059	-0.775809	-0.997002	-0.717453	-0.656753
P13473-2	P13473;P13473-2;P13473-3	LAMP2_HUMAN	LAMP2	Isoform LAMP-2B of Lysosome-associated membrane glycoprotein 2	+	18	18	0.20223	0.667002	0.415062	0.992878	0.625865	1.22978	1.13	1.50953	1.50953	1.09862	1.17158	-1.03893	-0.822138	-1.23923	-1.37021	-0.69966	-1.09935	-0.457145	-0.741133	-0.817749	-0.718702	-0.650844	-0.896987
Q6IAA8	Q6IAA8	LTOR1_HUMAN	LAMTOR1	Ragulator complex protein LAMTOR1	+	23	23	0.687433	0.84694	0.799208	0.822182	0.904348	1.09412	1.09933	1.2938	1.52242	1.09412	0.904348	-1.06597	-0.924978	-0.879704	-1.00267	-0.985044	-0.830888	-0.916292	-0.873044	-0.981456	-0.890872	-0.848803	-0.868525
Q9Y2Q5;Q9Y2Q5-2	Q9Y2Q5;Q9Y2Q5-2;Q9Y2Q5-3	LTOR2_HUMAN	LAMTOR2	Ragulator complex protein LAMTOR2	+	11	11	0.756198	1.39466	0.880628	1.43909	1.22019	0.642948	1.09585	0.86719	1.30235	0.824373	0.454676	-1.18973	-0.76362	-0.961935	-0.904973	-0.650831	-0.78241	-0.932195	-0.855151	-1.18842	-0.706067	-1.07626	-0.866563
Q0VGL1	Q0VGL1	LTOR4_HUMAN	LAMTOR4	Ragulator complex protein LAMTOR4	+	7	7	0.608485	0.743984	0.728237	0.925494	0.511159	1.32327	1.45167	1.38117	1.291	0.986349	0.954553	-1.00253	-0.84008	-0.914622	-1.05355	-0.981631	-0.969359	-0.698381	-0.913114	-1.02675	-0.99264	-0.605387	-0.907322
O43504	O43504	LTOR5_HUMAN	LAMTOR5	Ragulator complex protein LAMTOR5	+	4	4	1.01919	1.21153	1.40171	0.334371	0.899781	1.28352	1.26065	0.327635	1.68395	0.151638	0.0609449	-2.05391	-0.68573	-0.89153	-0.875712	-1.21131	-0.752277	-0.558209	-0.18088	-0.859064	-0.182612	-0.840546	-0.543131
Q99538;Q99538-2;Q99538-3	Q99538;Q99538-2;Q99538-3	LGMN_HUMAN	LGMN	Legumain	+	10	10	0.716937	0.930586	0.944803	0.761537	0.799574	1.00954	1.43443	1.1405	1.3168	0.915997	0.65988	-1.00822	-1.20023	-1.14287	-1.05967	-1.22571	-1.19068	0.0575445	-1.14287	-0.593357	-0.399527	-0.80332	-0.921698
P38571;P38571-2	P38571;P38571-2	LICH_HUMAN	LIPA	Lysosomal acid lipase/cholesteryl ester hydrolase	+	16	16	0.933	1.03923	0.798619	1.24023	1.06703	0.663023	1.39766	0.966785	0.971348	1.1258	0.780692	-1.11886	-1.04214	-1.05375	-0.995557	-0.461274	-1.11358	-0.812203	-1.08731	-1.13232	-0.78447	-0.700305	-0.681655
Q99732	Q99732	LITAF_HUMAN	LITAF	Lipopolysaccharide-induced tumor necrosis factor-alpha factor	+	2	2	0.781389	0.868985	0.903884	0.830492	0.779806	0.720778	0.746059	0.944801	0.662929	0.195761	0.294724	-0.505756	-0.404349	-0.620341	-0.176288	-0.310206	-0.417299	-0.157589	-0.494729	-0.152287	0.253388	-3.65075	-1.0934
Q9NUN5;Q9NUN5-3	Q9NUN5;Q9NUN5-2;Q9NUN5-3;Q9NUN5-4	LMBD1_HUMAN	LMBRD1	Lysosomal cobalamin transport escort protein LMBD1	+	10	10	0.580184	0.929015	0.740304	1.07531	0.970326	1.19564	1.20784	0.845502	1.17475	0.885575	1.12077	-0.682297	-1.02129	-1.04166	-0.95896	-0.568606	-1.00571	-1.85312	-0.821517	-0.836617	-0.468218	-1.03218	-0.435036
Q9UIQ6;Q9UIQ6-2;Q9UIQ6-3	Q9UIQ6;Q9UIQ6-2;Q9UIQ6-3	LCAP_HUMAN	LNPEP	Leucyl-cystinyl aminopeptidase	+	79	79	0.592223	0.891111	0.704717	0.972511	0.911358	1.15397	1.4579	1.26789	0.838721	1.23756	0.999554	-1.09773	-0.899543	-0.971448	-0.949532	-0.862116	-0.98616	-0.810971	-0.830146	-0.924219	-1.13417	-0.751481	-0.810009
P50851-2	P50851;P50851-2	LRBA_HUMAN	LRBA	Isoform 2 of Lipopolysaccharide-responsive and beige-like anchor protein	+	139	133	-1.6	-1.6	-0.926797	-1.15437	0.181663	0.98847	-2.14423	-0.0181794	-1.56916	0.502751	0.893308	0.57721	0.614715	0.477185	0.730792	0.728369	0.772552	0.908235	-0.100059	0.0511582	1.44946	0.136296	0.100629
Q07954	Q07954	LRP1_HUMAN	LRP1	Prolow-density lipoprotein receptor-related protein 1	+	274	267	0.448165	0.763667	0.691564	0.815276	0.834707	1.21797	1.27162	1.34787	1.56414	1.03635	0.904721	-0.994736	-1.02344	-0.980433	-1.03709	-1.03416	-1.05815	-0.854749	-0.934694	-0.900121	-0.694016	-0.656285	-0.728175
Q5S007	Q5S007	LRRK2_HUMAN	LRRK2	Leucine-rich repeat serine/threonine-protein kinase 2	+	70	70	-0.453622	-0.192073	-0.249127	-0.0445595	0.379605	0.0241016	-3.92279	-0.709492	-0.982214	0.691036	-0.633385	0.560395	0.683892	0.57212	0.615278	0.762224	0.673638	0.30002	-0.0313983	0.151538	0.643155	0.791435	0.370228
P20645	P20645	MPRD_HUMAN	M6PR	Cation-dependent mannose-6-phosphate receptor	+	34	34	0.864699	0.95904	0.867858	1.09071	1.09868	0.985728	0.887624	1.17102	1.00986	1.01548	1.16167	-0.676099	-1.05805	-0.843496	-1.10601	-1.03415	-1.11771	-0.845492	-0.661385	-1.17504	-0.814144	-0.749422	-1.03138
O00754;O00754-2	O00754;O00754-2	MA2B1_HUMAN	MAN2B1	Lysosomal alpha-mannosidase	+	67	67	0.656903	0.79827	0.790227	0.843481	0.639756	1.029	1.46949	1.26765	1.47665	0.886339	1.09258	-0.902709	-1.02177	-0.999262	-1.03251	-1.09892	-1.07556	-0.793017	-0.794843	-0.902709	-0.736418	-0.912579	-0.680046
Q9Y2E5	Q9Y2E5;Q9Y2E5-2	MA2B2_HUMAN	MAN2B2	Epididymis-specific alpha-mannosidase	+	41	41	1.15	1.10866	1.12899	1.18936	1.06996	0.728125	0.428952	1.34828	0.726689	1.21416	0.57341	-0.819235	-0.849716	-0.756454	-0.678972	-0.761209	-0.932174	-0.927734	-1.81761	-0.589417	-1.13351	-0.477726	-0.92284
O00462	O00462	MANBA_HUMAN	MANBA	Beta-mannosidase	+	51	51	0.807914	1.07996	0.917192	1.18888	1.00634	0.976239	0.792286	1.40233	0.9727	1.08469	0.791168	-0.944029	-0.838647	-0.948727	-0.783762	-0.883101	-0.904159	-0.723199	-1.47307	-0.777887	-1.10874	-0.661552	-0.972825
Q9H3U5;Q9H3U5-3;Q9H3U5-5;Q9H3U5-6	Q9H3U5;Q9H3U5-2;Q9H3U5-3;Q9H3U5-5;Q9H3U5-6	MFSD1_HUMAN	MFSD1	Major facilitator superfamily domain-containing protein 1	+	3	3	0.224776	0.768123	0.301641	0.84293	0.672191	1.13026	1.50391	1.24165	1.6458	1.1334	1.03568	-0.785337	-1.22324	-1.07619	-1.062	-0.433279	-1.0655	-0.781277	-1.08851	-0.734553	-0.374218	-0.905132	-0.971116
Q8NHS3	Q8NHS3	MFSD8_HUMAN	MFSD8	Major facilitator superfamily domain-containing protein 8	+	4	4	0.475912	1.1464	0.603208	1.17994	1.02206	0.928933	1.36735	1.22298	1.16898	0.848426	0.729427	-0.343376	-0.854945	-1.32905	-0.511972	-0.649613	-1.63142	-0.839961	-0.813495	-0.917205	-1.05765	-0.899785	-0.84514
Q9NXC5	Q9NXC5;Q9NXC5-2	MIO_HUMAN	MIOS	GATOR complex protein MIOS	+	67	67	0.914581	1.11	1.23259	1.25664	1.36846	0.736636	1.14415	1.1916	0.492975	0.763537	0.776114	-0.938253	-0.773243	-0.872705	-0.848668	-0.932445	-0.815328	-0.978192	-0.92259	-0.824215	-1.28796	-0.822018	-0.97167
Q7L1V2	Q7L1V2;Q7L1V2-2	MON1B_HUMAN	MON1B	Vacuolar fusion protein MON1 homolog B	+	12	12	-1.4015	-0.612303	-0.605919	0.10252	1.2237	0.76593	0.931139	1.18027	1.16608	1.23516	1.4956	-0.762504	1.03098	-1.64127	-1.31278	-0.747366	-0.974701	-0.876123	-1.01834	0.23332	-0.221363	0.330026	0.479435
P05164	P05164;P05164-2;P05164-3	PERM_HUMAN	MPO	Myeloperoxidase	+	189	167	0.551074	1.05312	0.654525	1.05312	1.33638	1.60846	0.759572	1.33638	1.33638	0.759572	-0.586035	-0.907684	-0.841411	-0.851213	-0.863145	-0.925872	-0.907684	-0.414971	-0.636575	-0.586035	-0.548145	-0.529648	-1.85017
P42345	P42345	MTOR_HUMAN	MTOR	Serine/threonine-protein kinase mTOR	+	102	102	0.278748	0.64869	0.707423	0.923286	0.908219	1.42078	1.23022	1.55151	0.486938	1.5648	0.970534	-1.01979	-0.952676	-1.02776	-0.871159	-1.02232	-1.0689	-0.907972	-0.932153	-0.601593	-0.689216	-0.797392	-0.8002
Q9Y4I1-3	Q9Y4I1;Q9Y4I1-2;Q9Y4I1-3	MYO5A_HUMAN	MYO5A	Isoform 3 of Unconventional myosin-Va	+	109	97	1.04331	1.46842	1.59304	1.76189	1.53486	0.673482	-0.766658	0.24285	0.605904	0.811984	0.437392	-0.605257	-0.736388	-0.754859	-0.624492	-0.683767	-0.599844	-0.736388	-1.31472	-1.25538	-0.235445	-0.693596	-1.16634
Q02083;Q02083-2	Q02083;Q02083-2;Q02083-3	NAAA_HUMAN	NAAA	N-acylethanolamine-hydrolyzing acid amidase	+	30	30	1.03176	0.952255	1.03432	1.08937	0.96942	0.567994	1.53375	0.739606	0.444027	1.3126	0.906096	-0.719723	-0.392324	-0.615164	-0.518797	-0.869193	-0.630842	-1.15516	-0.836702	-1.36059	-1.69705	-0.758095	-1.02757
P17050	P17050	NAGAB_HUMAN	NAGA	Alpha-N-acetylgalactosaminidase	+	32	32	0.875188	1.08149	1.04167	1.15699	1.01766	0.981682	0.918416	1.09346	1.12458	0.943457	0.909652	-0.975645	-0.83937	-0.828572	-0.752681	-1.02457	-0.899691	-0.92022	-1.25027	-1.10336	-1.04242	-0.777553	-0.729883
P54802	P54802	ANAG_HUMAN	NAGLU	Alpha-N-acetylglucosaminidase	+	33	33	0.800317	0.768272	0.804732	0.929437	0.797564	0.661545	1.50839	1.32548	1.18098	1.07218	1.14134	-0.928151	-1.0691	-1.06554	-0.958692	-0.934897	-1.11179	-1.07486	-0.749632	-0.686909	-0.799775	-0.735685	-0.875202
Q9UK23;Q9UK23-2	Q9UK23;Q9UK23-2;Q9UK23-3	NAGPA_HUMAN	NAGPA	N-acetylglucosamine-1-phosphodiester alpha-N-acetylglucosaminidase	+	20	20	0.800557	0.86744	0.872477	0.938185	0.836459	1.04805	1.16376	1.23478	1.2913	0.920743	0.878084	-1.32464	-1.00372	-1.22324	-1.03464	-1.30816	-1.2201	-0.824777	-0.819361	-0.448189	-0.497104	-0.65944	-0.488474
P54920	P54920	SNAA_HUMAN	NAPA	Alpha-soluble NSF attachment protein	+	49	44	1.1143	1.67366	1.46918	1.13877	0.695639	-0.486792	1.21776	0.583796	1.05764	0.040357	-0.13601	-0.765892	-0.0501113	-0.220436	-0.151234	-0.48051	0.391229	-1.12525	-1.41821	-1.68592	-0.28039	-1.63957	-0.94201
Q99747	Q99747;Q99747-2	SNAG_HUMAN	NAPG	Gamma-soluble NSF attachment protein	+	33	33	0.734765	1.11067	1.60939	1.38967	0.313431	-1.2287	1.74171	0.718266	1.45989	1.15267	-0.506131	-0.520848	-0.44593	-0.681778	-0.711678	-0.747452	-0.157904	-0.963339	-0.881373	-1.15486	-0.52779	-0.992803	-0.709873
Q92542;Q92542-2	Q92542;Q92542-2	NICA_HUMAN	NCSTN	Nicastrin	+	17	17	0.280881	0.629533	0.365705	0.768437	0.64903	1.43151	1.07031	1.54282	1.47661	1.12013	1.2409	-1.10291	-1.00684	-1.05543	-1.16987	-0.923377	-1.03096	-0.758204	-1.01433	-0.692551	-0.525096	-0.617357	-0.67893
Q99519	Q99519	NEUR1_HUMAN	NEU1	Sialidase-1	+	13	13	0.710559	0.867946	0.850029	1.14415	0.860059	0.917955	1.40215	1.3337	1.20236	0.823714	0.880091	-0.829212	-0.908208	-1.03248	-1.08344	-0.812053	-1.22856	-0.880172	-0.682239	-1.24552	-0.649507	-0.858731	-0.782583
O15118	O15118	NPC1_HUMAN	NPC1	NPC intracellular cholesterol transporter 1	+	27	27	0.704972	0.913608	0.869854	1.00564	0.874981	1.06371	1.41052	1.04089	1.22182	0.983838	0.996291	-0.758849	-0.882821	-1.0505	-0.864243	-0.714165	-0.78508	-0.900907	-0.876454	-1.1139	-1.16129	-0.889875	-1.08804
P61916	P61916	NPC2_HUMAN	NPC2	NPC intracellular cholesterol transporter 2	+	30	30	0.795533	0.915283	0.911681	1.28563	0.831049	1.29501	0.994265	1.3367	1.25272	0.790691	0.639451	-0.956888	-0.994902	-0.935367	-1.08324	-0.74758	-0.86167	-0.858977	-0.759758	-1.02456	-0.854421	-1.04566	-0.924978
Q12980	Q12980	NPRL3_HUMAN	NPRL3	GATOR complex protein NPRL3	+	11	11	0.426849	0.926119	0.881591	1.14316	1.63639	0.42364	1.5043	0.805383	0.654152	1.28388	0.791309	-1.00541	-1.22321	-1.53658	-0.598752	-0.626795	-0.697678	-1.08025	-0.540574	-0.459558	-0.917262	-1.19828	-0.592424
P46459	P46459;P46459-2	NSF_HUMAN	NSF	Vesicle-fusing ATPase	+	107	105	1.04746	1.31707	1.29392	1.35363	0.653498	0.432653	1.21882	1.13679	1.1559	0.816205	0.488742	-1.04714	-0.867826	-0.894853	-0.894853	-0.79155	-0.85334	-0.82575	-0.941455	-1.0496	-0.961513	-0.767408	-1.01941
Q86WC4	Q86WC4	OSTM1_HUMAN	OSTM1	Osteopetrosis-associated transmembrane protein 1	+	5	5	0.864418	0.864418	0.948656	0.894672	0.709747	0.79094	1.17244	1.1615	1.36717	0.818918	0.637351	-0.730716	-0.942061	-0.895684	-0.761038	-0.795169	-2.03464	-0.465435	-0.470229	-0.273013	-1.84134	-0.449936	-0.570962
Q99571;Q99571-2	Q99571;Q99571-2;Q99571-3	P2RX4_HUMAN	P2RX4	P2X purinoceptor 4	+	20	20	0.577462	0.813882	0.710793	0.854928	0.703142	1.12237	1.23443	1.37745	1.54161	1.00533	0.884674	-1.14161	-1.04048	-1.12946	-1.10405	-1.09613	-1.0333	-0.763354	-1.11471	-0.567922	-0.651325	-0.576959	-0.60677
Q9UHG3	Q9UHG3;Q9UHG3-2	PCYOX_HUMAN	PCYOX1	Prenylcysteine oxidase 1	+	40	40	0.745963	0.812038	0.617076	0.967478	0.996475	1.16436	1.2516	1.0418	0.846086	0.986268	1.20092	-1.34981	-1.18744	-1.41962	-1.20279	-1.12407	-1.18243	-0.501325	-0.407296	-0.453278	-0.995415	-0.547286	-0.259292
Q9BTU6	Q9BTU6	P4K2A_HUMAN	PI4K2A	Phosphatidylinositol 4-kinase type 2-alpha	+	49	49	0.755911	0.955301	0.942674	0.977603	0.855228	1.07371	1.26985	1.19241	1.15174	1.04521	0.9285	-0.91275	-1.01515	-1.06418	-0.993171	-0.907344	-0.963626	-0.660904	-0.958934	-0.953675	-0.92895	-0.832573	-0.956877
Q8NEB9	Q8NEB9	PK3C3_HUMAN	PIK3C3	Phosphatidylinositol 3-kinase catalytic subunit type 3	+	35	35	0.637162	1.33108	0.93171	1.25659	1.3125	0.627751	1.50702	0.902257	-0.74631	1.74286	-0.483241	-0.0412852	-0.613578	-0.474694	-0.650875	-0.35351	-0.664189	-1.24237	-0.897465	-0.718135	-1.36199	-0.87882	-1.12247
P48426;P48426-2	P48426;P48426-2	PI42A_HUMAN	PIP4K2A	Phosphatidylinositol 5-phosphate 4-kinase type-2 alpha	+	43	32	-0.747242	-0.823797	-1.10118	-0.788645	-0.60181	-0.916416	-1.28899	-1.29013	-1.01316	-1.15101	-1.31365	1.1004	0.951813	1.02581	1.03323	0.949005	0.979934	0.832711	0.825664	0.818274	1.03965	0.793877	0.68566
Q86T03;Q86T03-2	Q86T03;Q86T03-2;Q8N4L2	PP4P1_HUMAN	PIP4P1	Type 1 phosphatidylinositol 4,5-bisphosphate 4-phosphatase	+	17	15	1.11174	1.27982	1.19312	1.21262	1.04629	0.800852	1.26185	0.940497	1.06562	0.645203	0.429165	-0.896333	-0.776976	-0.930381	-0.678407	-1.00102	-0.693463	-1.03355	-1.0925	-0.947431	-0.856183	-1.1131	-0.967422
Q8N4L2	Q8N4L2	PP4P2_HUMAN	PIP4P2	Type 2 phosphatidylinositol 4,5-bisphosphate 4-phosphatase	+	19	19	0.874293	1.19531	0.906484	0.947046	0.801022	0.931491	1.12234	0.884061	1.64298	0.594685	0.659452	-0.990866	-1.02961	-0.890709	-0.664731	-0.835218	-0.784801	-0.569573	-1.28155	-1.3061	0.145705	-1.173	-1.17871
Q8NCC3	Q8NCC3;Q8NCC3-2	PAG15_HUMAN	PLA2G15	Phospholipase A2 group XV	+	10	10	0.945803	0.887672	1.16715	1.07423	0.773442	0.561042	1.20163	1.33671	1.26975	0.713663	0.889199	-0.78379	-1.13902	-1.22765	-1.34642	-0.884052	-0.896517	-1.18921	-0.95525	-0.754835	-0.252469	-0.678117	-0.712967
Q6P4A8	Q6P4A8	PLBL1_HUMAN	PLBD1	Phospholipase B-like 1	+	67	67	0.681465	0.861934	0.844853	0.963838	0.762552	1.22135	1.07741	1.15547	1.5918	1.15547	0.624414	-1.00435	-0.90724	-0.925377	-0.93441	-1.14168	-1.10224	-0.854859	-0.955086	-1.01127	-0.500925	-0.658762	-0.944363
Q8NHP8	Q8NHP8;Q8NHP8-2	PLBL2_HUMAN	PLBD2	Putative phospholipase B-like 2	+	25	25	0.661591	0.901798	0.788309	0.962193	0.766863	0.745565	1.31744	1.3799	1.43482	1.10705	0.918727	-0.978478	-1.03158	-1.0054	-1.07446	-0.986914	-1.0324	-1.05579	-0.851298	-0.799338	-0.747282	-0.800612	-0.620711
Q13393	Q13393;Q13393-2;Q13393-4	PLD1_HUMAN	PLD1	Phospholipase D1	+	34	34	0.63004	0.846262	0.878058	0.977652	0.860469	1.19308	0.94837	1.32979	1.54123	0.8859	0.878058	-0.901801	-1.01067	-0.891627	-0.905995	-1.07482	-1.01465	-0.589855	-1.25032	-0.881431	-0.599162	-0.980428	-0.868152
Q8IV08	Q8IV08	PLD3_HUMAN	PLD3	5'-3' exonuclease PLD3	+	17	17	0.143653	0.493384	0.322663	0.699081	0.562159	1.26479	1.07336	1.66513	1.59543	1.01271	1.25781	-1.30258	-1.08742	-1.15137	-1.17346	-1.16516	-1.1526	-0.183251	-0.493039	-0.277026	-0.634246	-0.88578	-0.584231
Q15165;Q15165-1;Q15165-3	Q15165;Q15165-1;Q15165-3	PON2_HUMAN	PON2	Serum paraoxonase/arylesterase 2	+	9	9	1.18762	0.940275	1.17819	1.32403	1.13814	1.3277	0.0116557	0.73364	0.380131	0.394631	0.915431	-0.588087	-0.618189	-0.478774	-0.30592	-0.759839	-0.433387	-0.645676	-2.69552	-0.92098	-0.811503	-0.555995	-0.717562
P50897	P50897;P50897-2	PPT1_HUMAN	PPT1	Palmitoyl-protein thioesterase 1	+	30	30	0.77542	0.742292	0.844681	1.03164	0.754128	1.02798	1.26745	1.25529	1.20571	1.08782	1.07426	-0.890844	-1.1045	-1.05778	-1.05193	-1.05403	-1.06953	-0.953324	-0.840478	-0.917084	-0.799739	-0.679139	-0.648285
P42785	P42785;P42785-2	PCP_HUMAN	PRCP	Lysosomal Pro-X carboxypeptidase	+	28	28	0.990566	1.13443	0.982279	1.19043	1.09157	0.816477	1.06206	1.0464	0.956966	1.00396	0.881868	-0.805187	-0.725379	-0.997247	-1.0005	-0.872955	-0.91071	-1.04945	-1.07929	-0.936704	-1.14475	-0.72941	-0.905437
P14222	P14222	PERF_HUMAN	PRF1	Perforin-1	+	71	71	0.731354	0.731354	0.819674	0.863559	1.00124	0.947736	0.947736	1.46594	0.653916	1.1802	1.3593	-1.11459	-1.15573	-1.02053	-1.03873	-1.06468	-1.19295	-0.579359	-1.19649	-0.355364	-1.12173	-0.674065	-0.187794
Q05655	Q05655;Q05655-2	KPCD_HUMAN	PRKCD	Protein kinase C delta type	+	77	75	-0.797203	-0.764758	-0.95225	-0.850809	-1.03704	-0.65898	-1.33328	-1.69508	-0.769717	-0.968666	-1.14448	0.98837	0.999942	0.945764	0.985362	0.970454	0.93449	0.869158	0.80973	0.828326	1.08943	0.815812	0.735426
Q6UWY2	Q6UWY2	PRS57_HUMAN	PRSS57	Serine protease 57	+	12	12	0.960688	1.33148	1.16673	1.39262	1.01737	1.28205	0.841281	1.01892	1.15959	0.294549	0.268413	-1.08714	-1.01554	-1.04737	-0.878561	-0.767703	-0.823761	-0.661519	-1.37727	-0.893624	-0.698006	-0.69015	-0.793054
P24158	P24158	PRTN3_HUMAN	PRTN3	Myeloblastin	+	13	13	0.121892	0.852658	0.388038	1.20458	0.677593	1.88647	0.146551	1.34445	1.12567	0.698072	1.42719	-1.27385	-0.666992	-0.923879	-0.975814	-0.292781	-0.780105	-0.196528	-1.51945	-0.777245	-1.31286	-0.811517	-0.342132
P07602;P07602-2;P07602-3	P07602;P07602-2;P07602-3	SAP_HUMAN	PSAP	Prosaposin	+	37	37	0.627689	0.763614	0.774718	0.866993	0.828796	1.18793	1.08422	1.33542	1.36536	1.20212	0.913035	-1.23226	-1.04556	-0.954725	-1.12773	-1.066	-1.05591	-0.842576	-0.937801	-0.732573	-0.596193	-0.780532	-0.578035
P49768;P49768-2	P49768;P49768-2;P49768-3;P49768-4;P49768-5;P49768-6;P49768-7	PSN1_HUMAN	PSEN1	Presenilin-1	+	11	10	0.224238	0.646441	0.44886	0.801699	0.717316	1.09067	1.33609	1.51544	1.76785	1.00081	0.870384	-0.631638	-0.568114	-0.638844	-0.78695	-0.415439	-0.756323	-1.3589	-1.21164	-1.06565	-0.743294	-1.07003	-1.17298
Q6IQ22	Q6IQ22	RAB12_HUMAN	RAB12	Ras-related protein Rab-12	+	12	12	1.02133	1.06278	1.78984	1.49588	1.36438	0.0563804	-0.492197	-0.426582	0.738521	0.205318	-0.827505	0.113198	0.201814	-0.0705838	0.616365	-0.497616	0.0790757	-1.21212	-1.56514	-1.57063	0.499503	-1.00472	-1.57729
P61106	P61106	RAB14_HUMAN	RAB14	Ras-related protein Rab-14	+	56	49	0.587407	1.02794	1.02794	1.22668	1.56725	0.805106	0.910297	1.02794	0.805106	1.22668	0.805106	-0.807385	-1.00531	-0.947654	-0.947654	-0.935606	-1.02078	-0.778142	-1.08599	-0.935606	-0.871742	-0.706532	-0.975037
P51159	P51159	RB27A_HUMAN	RAB27A	Ras-related protein Rab-27A	+	32	28	0.381662	0.749994	0.543234	0.9504	0.774934	1.30774	1.16613	1.23398	1.4984	1.23398	0.986931	-1.05211	-1.04375	-1.097	-1.11597	-0.685484	-1.15925	-0.605357	-0.901305	-0.80175	-0.821728	-0.697432	-0.846252
P61019	Q8WUD1;P61019	RAB2A_HUMAN	RAB2A	Ras-related protein Rab-2A	+	48	25	0.745134	0.825845	0.797979	0.958766	0.926772	1.19991	1.12357	1.14896	1.19991	1.0743	1.05272	-1.0153	-1.10406	-1.05713	-1.09953	-1.03304	-1.11801	-0.754161	-1.12532	-0.739436	-0.630801	-0.656544	-0.720555
P20336	P20336	RAB3A_HUMAN	RAB3A	Ras-related protein Rab-3A	+	4	4	0.624075	0.845943	0.814517	0.833135	1.00755	1.15343	1.08978	1.25637	1.79189	0.600948	0.866468	-0.989468	-0.929169	-1.00182	-0.904815	-0.838892	-0.969165	-0.563835	-0.937128	-1.11724	-0.717552	-0.923193	-0.991817
P51148;P51148-2	P20339;P20339-2;P61020;P61020-2;P51148;P51148-2	RAB5C_HUMAN	RAB5C	Ras-related protein Rab-5C	+	31	21	0.368505	0.343089	0.487216	0.377981	0.471828	1.42111	1.43998	1.24836	1.35024	1.56964	1.35024	-0.889735	-1.01857	-0.990453	-0.877032	-1.14321	-1.02765	-0.636941	-1.00257	-0.651713	-0.686393	-0.719031	-0.784888
P51149	P51149	RAB7A_HUMAN	RAB7A	Ras-related protein Rab-7a	+	57	57	0.512955	0.622472	0.738805	0.776524	0.83297	1.3424	1.36816	1.07638	1.24627	1.27428	1.1206	-0.797004	-1.11704	-0.970608	-1.11388	-0.978887	-1.10623	-0.614276	-0.906616	-0.898199	-0.626587	-0.834349	-0.94813
Q8TDY2;Q8TDY2-2	Q8TDY2;Q8TDY2-2	RBCC1_HUMAN	RB1CC1	RB1-inducible coiled-coil protein 1	+	9	9	-0.774927	0.698188	1.18554	0.683589	1.2348	-0.256961	-0.935437	0.299207	2.86961	1.10442	-1.73567	0.0746705	0.0845019	-0.442673	-0.252584	-0.868117	-0.625835	-1.4578	0.036288	-0.431556	-0.53408	0.0322792	0.0125391
Q96DM3	Q96DM3	RMC1_HUMAN	RMC1	Regulator of MON1-CCZ1 complex	+	20	20	-0.486199	0.534185	0.682717	1.66382	2.1695	0.897089	1.05483	0.570331	0.479594	0.962874	-0.578748	-0.0641688	-0.315651	-0.0826751	0.0639382	0.31385	-0.548235	-1.41046	-1.50611	-1.06707	-1.46447	-0.911889	-0.957052
P10153	P10153	RNAS2_HUMAN	RNASE2	Non-secretory ribonuclease	+	26	26	0.89654	1.11	1.05391	1.10039	0.827385	1.22346	0.818912	1.10039	1.32157	0.597562	0.884871	-0.967825	-1.06069	-0.977429	-0.953087	-1.14214	-1.05596	-0.256132	-0.717176	-1.16244	-0.635888	-1.00311	-1.00311
Q93091	Q93091	RNAS6_HUMAN	RNASE6	Ribonuclease K6	+	10	10	0.970158	1.10671	1.19983	1.1566	0.866412	0.69187	1.1113	1.1928	1.31221	0.936912	0.491553	-0.867608	-0.929354	-0.768805	-0.908829	-1.02043	-1.0008	-0.923664	-0.969458	-0.989463	-0.970476	-0.604701	-1.08276
O00584	O00584	RNT2_HUMAN	RNASET2	Ribonuclease T2	+	24	24	0.854234	1.03191	0.93417	0.951983	0.982299	0.885767	1.32928	1.28349	0.994381	0.883506	0.899009	-1.38541	-0.780468	-0.783328	-0.815325	-0.967923	-0.782283	-0.882298	-0.660527	-0.912868	-1.34677	-0.874561	-0.838263
O43567	O43567	RNF13_HUMAN	RNF13	E3 ubiquitin-protein ligase RNF13	+	18	18	0.840802	0.9034	1.00795	0.861786	0.847258	0.832243	1.06378	1.21936	1.60196	1.12255	0.689353	-1.15994	-0.956141	-0.941345	-1.06123	-1.16919	-0.831961	-0.823999	-1.03712	-0.848309	-0.604893	-0.726289	-0.830042
Q8N122	Q8N122;Q8N122-3	RPTOR_HUMAN	RPTOR	Regulatory-associated protein of mTOR	+	43	43	0.387474	0.919233	0.799725	1.08096	1.00256	1.12737	1.26022	1.39252	0.562306	1.41514	0.990068	-0.688434	-1.04531	-0.901778	-0.900855	-0.737511	-0.924049	-1.05321	-0.955353	-0.912078	-0.925164	-0.913639	-0.980198
Q7L523	Q5VZM2;Q5VZM2-2;Q7L523	RRAGA_HUMAN	RRAGA	Ras-related GTP-binding protein A	+	22	4	0.593015	1.04469	0.993568	1.20646	1.36151	1.47098	0.260119	1.66441	-0.246875	1.23669	0.690149	-0.932444	-0.445221	-0.831449	-0.674371	-0.80303	-1.01733	-1.04285	-0.996338	-0.621437	-0.896534	-0.986031	-1.02769
Q9HB90	Q9HB90	RRAGC_HUMAN	RRAGC	Ras-related GTP-binding protein C	+	30	15	0.381551	0.825323	0.705559	1.08294	1.02763	1.82282	0.780638	1.69774	-0.121365	1.36274	0.649957	-0.986492	-0.682793	-0.511245	-0.659726	-0.563757	-0.654169	-1.21503	-0.775021	-0.876687	-1.11498	-1.06602	-1.10961
Q92622;Q92622-3	Q92622;Q92622-2;Q92622-3;Q9H714;Q9H714-4;Q9H714-3;Q9H714-6	RUBIC_HUMAN	RUBCN	Run domain Beclin-1-interacting and cysteine-rich domain-containing protein	+	21	19	0.903447	1.06053	1.34863	1.24651	1.31115	0.766309	1.00828	1.07659	0.29203	1.2603	0.386102	-0.859907	-0.730957	-0.738909	-0.539178	-0.770867	-0.684994	-1.02339	-0.985444	-1.02711	-1.68068	-0.818105	-0.80034
Q14108	Q14108	SCRB2_HUMAN	SCARB2	Lysosome membrane protein 2	+	30	30	0.897986	0.919973	1.08344	1.03505	0.791945	0.808447	1.13638	1.20085	1.3933	0.927445	0.929461	-0.780353	-0.804591	-0.90653	-0.761881	-1.01894	-0.964135	-0.960361	-1.02161	-1.00104	-0.931068	-0.904965	-1.0688
Q9HB40	Q9HB40;Q9HB40-2	RISC_HUMAN	SCPEP1	Retinoid-inducible serine carboxypeptidase	+	32	32	0.753354	0.926688	0.839759	1.05921	0.78721	0.906999	0.835875	1.14968	1.52093	1.19399	1.04013	-1.02091	-0.897637	-0.999896	-0.965742	-0.941651	-0.938105	-0.977389	-1.21147	-1.09338	-0.721562	-0.638433	-0.607651
P55735;P55735-2;P55735-3;P55735-4	P55735;P55735-2;P55735-3;P55735-4	SEC13_HUMAN	SEC13	Protein SEC13 homolog	+	21	21	1.12763	1.24081	1.56508	1.39342	1.69691	-0.927606	-0.0392251	-0.810022	-0.0906296	-0.8221	-1.63081	0.469007	0.343304	0.33118	0.457832	0.761699	0.578686	-1.20893	-0.958935	-1.00228	-0.712896	-0.743359	-1.01877
Q96EE3;Q96EE3-1	Q96EE3;Q96EE3-1	SEH1_HUMAN	SEH1L	Nucleoporin SEH1	+	39	39	1.26877	1.23244	1.40263	1.44485	1.62767	0.417955	0.990205	0.75608	0.530074	0.290009	0.59784	-0.484515	-0.849918	-0.988733	-0.768748	-0.915948	-0.826939	-1.19567	-0.823845	-0.713836	-1.17739	-0.802516	-1.01047
P51688	P51688	SPHM_HUMAN	SGSH	N-sulphoglucosamine sulphohydrolase	+	44	44	0.889937	1.05831	0.717021	1.16427	1.16427	0.501034	1.37279	1.25113	0.79098	1.27646	0.669624	-0.803182	-0.833965	-0.833965	-0.902625	-0.810473	-0.85783	-1.39443	-0.936722	-0.836714	-1.34389	-0.510935	-0.79111
Q8TBC3	Q8TBC3	SHKB1_HUMAN	SHKBP1	SH3KBP1-binding protein 1	+	24	22	1.00463	0.819234	1.11756	0.792466	0.837258	1.03339	1.03487	1.25508	1.10789	1.31703	0.662394	-1.09826	-1.08293	-1.06094	-0.974497	-1.31097	-1.08733	-0.729213	-0.921519	-0.662249	-0.847612	-0.547684	-0.658606
Q9HAT2	Q9HAT2;Q9HAT2-2	SIAE_HUMAN	SIAE	Sialate O-acetylesterase	+	12	12	1.04999	0.839088	0.951334	1.19782	0.725399	0.512285	1.43649	0.813804	1.59942	0.83501	0.376528	-0.994254	-0.904994	-1.03536	-0.634521	-0.965143	-0.837891	-0.769096	-1.13828	-1.0965	0.384575	-1.03536	-1.31033
Q9NXL6	Q9NXL6;Q9NXL6-2	SIDT1_HUMAN	SIDT1	SID1 transmembrane family member 1	+	6	6	-0.458658	-0.402112	-0.225266	-0.093117	-0.0640308	0.821258	2.33286	1.39802	1.37415	-0.871782	-0.577473	-0.259385	-0.632993	0.913245	-0.697376	1.1683	-0.629041	-0.230492	-0.0848305	-0.732512	1.13669	-1.58948	-1.59598
Q8NBJ9;Q8NBJ9-2	Q8NBJ9;Q8NBJ9-2	SIDT2_HUMAN	SIDT2	SID1 transmembrane family member 2	+	15	15	0.534734	0.689252	0.731599	0.800462	0.678751	0.940029	1.49192	1.27582	1.39009	1.18057	1.09612	-0.9829	-1.28183	-1.01567	-1.12464	-1.10801	-1.03959	-0.92479	-0.655567	-0.800151	-0.751184	-0.587097	-0.53791
P49279	P49279	NRAM1_HUMAN	SLC11A1	Natural resistance-associated macrophage protein 1	+	10	10	0.458874	1.11738	0.743643	1.11865	0.938723	1.09949	1.22245	1.2135	1.23595	1.16716	0.496001	-0.697013	-1.24464	-0.803795	-1.27785	-0.642492	-1.15591	-0.874583	-0.727135	-0.903109	-0.936047	-0.390382	-1.15886
Q8N697	Q8N697	S15A4_HUMAN	SLC15A4	Solute carrier family 15 member 4	+	21	21	0.746169	0.910386	0.814865	0.963928	0.808076	0.904369	1.3467	1.27234	1.34192	1.08293	0.890715	-0.911051	-0.967095	-1.00344	-1.07218	-0.828679	-1.00344	-0.918524	-1.0389	-0.801009	-0.964567	-0.749622	-0.823896
Q9NRA2	Q9NRA2;Q9NRA2-2	S17A5_HUMAN	SLC17A5	Sialin	+	10	10	0.709039	0.932449	0.923036	1.12796	0.919299	1.05867	1.14108	1.34614	1.38837	0.721677	0.759888	-0.801435	-0.838864	-1.02497	-1.09084	-0.72613	-0.908643	-0.847625	-1.08727	-0.750056	-0.893122	-0.831337	-1.22731
Q9BZD2	Q9BZD2	S29A3_HUMAN	SLC29A3	Equilibrative nucleoside transporter 3	+	6	6	0.281871	0.954319	0.402789	1.17308	0.994708	1.35169	1.30269	1.28203	1.48268	0.875093	0.533112	-1.02634	-0.617599	-0.806585	-0.549264	-0.674655	-0.990327	-1.02634	-1.03876	-0.89741	-0.593562	-1.0632	-1.35003
Q96QE2	Q96QE2	MYCT_HUMAN	SLC2A13	Proton myo-inositol cotransporter	+	4	4	0.9286	0.990176	1.08188	1.20631	1.03295	0.229902	1.20466	1.1683	1.1809	0.374616	0.187832	-1.16735	0.0347495	0.0162285	-0.0997359	-0.277164	-0.146907	-1.37631	-1.37631	-1.42595	-1.24667	-1.26036	-1.26036
Q8N357	Q8N357	S35F6_HUMAN	SLC35F6	Solute carrier family 35 member F6	+	10	10	1.07173	1.25682	1.1471	1.33528	1.08379	0.789424	1.24904	0.849912	1.08308	0.822371	0.179849	-0.760495	-0.803449	-0.771099	-0.799407	-0.652033	-0.928916	-1.29772	-0.906665	-0.965119	-1.18916	-0.941878	-0.852449
P08195;P08195-2;P08195-3;P08195-4	P08195;P08195-2;P08195-3;P08195-4	4F2_HUMAN	SLC3A2	4F2 cell-surface antigen heavy chain	+	23	23	-0.274829	0.00722766	0.0324263	0.133744	0.420175	1.62744	1.30811	1.71722	1.36392	1.4796	1.22913	-1.16052	-1.22641	-1.23053	-1.25927	-0.887779	-1.11784	-0.452065	-0.530471	-0.408537	-0.236636	-0.367668	-0.166431
Q8IWA5;Q8IWA5-3	Q8IWA5;Q8IWA5-2;Q8IWA5-3	CTL2_HUMAN	SLC44A2	Choline transporter-like protein 2	+	23	23	0.981602	0.840728	1.25945	1.16681	1.06105	0.702364	0.935171	1.14373	1.10428	0.54925	0.940152	-0.881065	-0.861357	-0.94662	-0.440802	-0.710028	-0.85862	-1.10887	-1.20662	-0.758	-0.0675062	-1.34113	-1.50396
Q01650	Q01650	LAT1_HUMAN	SLC7A5	Large neutral amino acids transporter small subunit 1	+	6	5	0.943305	0.692345	1.17057	0.947164	0.90459	1.27515	0.991828	0.977885	1.70108	0.736601	-0.230811	-1.10464	-0.325031	-0.872868	-0.362503	-1.06473	-0.434535	-0.708179	-1.68609	-0.615526	-0.494279	-1.2348	-1.20653
Q8TEV9	Q8TEV9	SMCR8_HUMAN	SMCR8	Guanine nucleotide exchange protein SMCR8	+	16	16	-0.4307	-0.0502322	0.472315	0.522278	0.584201	1.45839	0.761886	1.37247	1.13406	1.64391	0.89937	0.474929	-1.21	-1.60201	-1.70236	-1.57527	-0.0543845	-0.12956	0.13054	-0.792205	-0.425598	-0.681492	-0.800534
P17405-4	P17405;P17405-4	ASM_HUMAN	SMPD1	Isoform 4 of Sphingomyelin phosphodiesterase	+	7	7	0.385168	0.705416	0.631206	0.914079	0.82417	1.19003	1.66986	1.29808	0.822126	0.823224	0.947227	-1.02695	-1.23164	-1.11978	-1.25602	-1.35076	-0.940696	0.28764	-0.179786	-0.686897	-0.940696	-1.16398	-0.601012
O00161	O00161	SNP23_HUMAN	SNAP23	Synaptosomal-associated protein 23	+	39	39	0.273036	0.385243	0.342596	0.657905	0.44906	1.83226	0.802842	1.22446	1.58993	0.754769	1.17955	-0.384219	-0.968558	-0.752062	-0.922635	-0.479894	-0.872201	-0.210049	-0.767665	-1.545	0.370406	-1.52393	-1.43584
O95295	O95295	SNAPN_HUMAN	SNAPIN	SNARE-associated protein Snapin	+	7	7	0.482257	0.515109	0.613162	0.467586	0.650514	0.420472	1.23721	1.23798	1.75594	1.1848	1.26551	-0.469675	-0.507851	-0.418765	-0.677255	-0.379228	-0.393663	-1.32588	-0.893384	-1.74714	-1.25419	-1.59158	-0.171921
Q13596	Q13596;Q13596-2	SNX1_HUMAN	SNX1	Sorting nexin-1	+	35	35	-0.569407	-0.453754	-0.983116	-0.783407	-1.07176	-0.850771	-1.48729	-1.47949	-1.35545	-0.288494	-1.39989	0.946803	1.02124	1.00592	1.00081	0.929243	0.967877	0.603896	0.916835	0.799857	0.803489	0.888301	0.838563
O60749	Q13596;Q13596-2;O60749;O60749-2	SNX2_HUMAN	SNX2	Sorting nexin-2	+	58	55	-0.734195	-0.39223	-0.855112	-0.597433	-0.71407	-1.14921	-1.51377	-1.39789	-1.05004	-0.616882	-1.69111	1.00413	1.06547	1.02763	1.01921	0.909233	1.03488	0.645817	0.803995	0.748885	0.738082	0.96861	0.746004
Q99523	Q99523;Q99523-2	SORT_HUMAN	SORT1	Sortilin	+	38	38	0.611113	0.753615	0.679945	0.828549	0.714988	1.09364	1.18625	1.22804	1.59346	1.20996	1.05465	-0.783265	-0.96209	-0.918437	-0.91496	-0.815302	-0.976164	-0.826414	-1.12675	-1.09348	-0.705366	-0.843223	-0.988758
Q96JI7	Q96JI7;Q96JI7-2;Q96JI7-3	SPTCS_HUMAN	SPG11	Spatacsin	+	37	37	0.645353	1.05806	1.35707	1.45286	1.7743	0.68904	0.548596	0.942066	-0.695315	1.62907	0.383142	-0.659526	-0.843418	-0.938411	-0.794214	-0.591211	-0.588958	-0.986302	-0.998239	-1.06941	-0.449999	-0.867987	-0.996571
Q9H2V7;Q9H2V7-2;Q9H2V7-3	Q9H2V7;Q9H2V7-2;Q9H2V7-3;Q9H2V7-4	SPNS1_HUMAN	SPNS1	Protein spinster homolog 1	+	14	14	0.583647	1.0671	0.692513	1.04186	0.926172	1.05577	1.121	1.19261	1.23138	1.11687	1.01535	-0.81334	-0.812365	-0.775702	-0.736211	-0.712188	-0.850051	-1.08529	-1.13539	-1.20557	-1.16366	-0.899607	-0.85489
Q8TCT8	Q8TCT8	SPP2A_HUMAN	SPPL2A	Signal peptide peptidase-like 2A	+	8	8	1.0275	1.29384	1.20193	1.33745	1.16362	0.922074	0.680891	0.791968	1.09554	0.823534	0.625022	-0.893596	-0.74753	-0.721218	-0.526199	-1.00473	-0.767922	-0.995395	-1.24526	-1.15276	-0.844278	-1.08193	-0.982565
Q13501	Q13501	SQSTM_HUMAN	SQSTM1	Sequestosome-1	+	19	19	1.50203	1.8454	1.8642	1.37579	1.3981	-0.87535	0.79275	-0.822714	-0.528488	-0.038755	-1.50628	-0.698845	0.0311722	-0.292228	0.203145	-0.433891	-0.0110697	-1.31862	-1.12903	-0.393276	-0.160435	-0.593243	-0.210358
P12931;P12931-2	P12931;P12931-2;P07947	SRC_HUMAN	SRC	Proto-oncogene tyrosine-protein kinase Src	+	34	26	-0.953392	-1.32531	-0.979751	-1.29454	-1.17213	-0.123756	-1.81716	-1.06082	0.0892494	-0.283744	-0.984424	0.975541	0.824002	0.856452	0.949392	0.991687	0.943732	1.14243	0.504947	0.591795	1.5891	0.497985	0.0387247
P10124	P10124	SRGN_HUMAN	SRGN	Serglycin	+	13	13	-1.48992	-0.893431	-0.950227	-0.538227	-0.679484	1.87795	-0.0468938	0.168081	0.731382	-0.10503	0.121407	0.328111	-1.28126	-0.697934	-0.843601	-0.242718	-0.797427	1.39731	1.6858	0.136367	2.12969	0.325388	-0.335337
Q14849;Q14849-2	Q14849;Q14849-2;Q14849-3	STAR3_HUMAN	STARD3	StAR-related lipid transfer protein 3	+	18	18	0.806553	0.955222	1.10508	0.974664	0.894266	0.76267	1.60679	1.13224	1.14261	0.796911	0.857082	-0.764591	-0.927979	-0.931734	-1.12297	-0.871336	-0.610275	-0.932583	-1.0869	-0.979715	-0.972769	-0.942466	-0.890774
O95772;O95772-2	O95772;O95772-2	STR3N_HUMAN	STARD3NL	STARD3 N-terminal-like protein	+	7	7	0.509409	0.719851	0.587701	0.887862	0.729608	1.24257	1.30383	1.34317	1.32343	1.11022	1.09333	-0.935144	-1.28187	-1.21557	-1.1029	-0.707422	-1.01501	-0.622164	-0.920486	-0.897418	-0.749217	-0.696367	-0.707422
Q13277;Q13277-2;Q13277-3	Q13277;Q13277-2;Q13277-3	STX3_HUMAN	STX3	Syntaxin-3	+	25	25	0.315662	0.608533	0.660655	0.803503	0.768751	1.00695	1.17077	1.45495	1.465	1.03405	1.26607	-1.07378	-1.3971	-0.946613	-1.15915	-1.15604	-1.30127	-0.627603	-0.794507	-0.426868	-0.45983	-0.537955	-0.67418
O15400;O15400-2	O15400;O15400-2	STX7_HUMAN	STX7	Syntaxin-7	+	39	39	0.796339	0.759746	0.863823	0.909018	0.859706	1.00796	1.35888	1.22515	1.07662	1.25752	0.962589	-1.1213	-0.871094	-0.948527	-0.971767	-1.13608	-0.95615	-0.933911	-0.989995	-0.764024	-0.90366	-0.613262	-0.867584
Q9UNK0	Q9UNK0	STX8_HUMAN	STX8	Syntaxin-8	+	23	23	0.602902	0.642143	0.707024	0.75121	0.673377	1.17773	1.35958	1.35624	1.26955	1.26955	1.11081	-0.969947	-1.02897	-0.849607	-1.17996	-0.974472	-1.12259	-0.777342	-0.828311	-0.905956	-0.787558	-0.722602	-0.772794
Q15833	Q15833;Q15833-2;Q15833-3	STXB2_HUMAN	STXBP2	Syntaxin-binding protein 2	+	91	90	-0.898375	-1.21598	-0.924733	-0.891949	-1.20815	0.14256	-1.40057	-0.487468	0.89172	-0.260185	-0.392222	0.613211	0.210392	0.313814	0.598649	0.344941	0.305585	1.68692	-0.315159	0.252147	2.8327	0.683989	-0.88183
Q8NBK3;Q8NBK3-4;Q8NBK3-5	Q8NBK3;Q8NBK3-2;Q8NBK3-4;Q8NBK3-5	SUMF1_HUMAN	SUMF1	Formylglycine-generating enzyme	+	8	8	0.61523	0.715763	0.818018	0.910105	0.91369	1.02235	1.148	1.30037	1.32266	1.15817	1.13062	-0.949236	-0.874835	-1.02797	-0.861111	-1.13767	-0.953294	-0.861111	-1.08331	-0.798401	-0.67946	-0.914733	-0.913846
Q5T011;Q5T011-5	Q5T011;Q5T011-5	SZT2_HUMAN	SZT2	KICSTOR complex protein SZT2	+	47	47	0.937247	1.28584	1.5885	1.32541	1.96647	0.187057	0.880792	0.780991	-0.128823	0.523791	0.365295	-0.264667	-0.579471	-0.816871	-0.666197	-0.60145	-0.357885	-1.72903	-0.833514	-0.812151	-1.11382	-0.90622	-1.0313
Q13488	Q13488	VPP3_HUMAN	TCIRG1	V-type proton ATPase 116 kDa subunit a3	+	60	58	0.563237	0.886246	0.736245	0.976814	0.882222	1.25768	0.992082	1.26369	1.35956	1.09912	1.03402	-0.916701	-0.924239	-0.972928	-1.06648	-0.855069	-1.0817	-0.882798	-1.08378	-0.918503	-0.890079	-0.708367	-0.750266
P19484	P19484	TFEB_HUMAN	TFEB	Transcription factor EB	+	14	12	-0.237945	0.22198	1.02137	-0.445588	0.722764	0.150265	2.3438	-0.231807	-0.34405	2.61996	0.462076	-0.781298	-0.314275	-1.21028	-0.900917	-1.15978	-0.871897	-1.17996	-0.120007	0.265677	-0.713237	0.493152	0.210002
Q9NYK1	Q9NYK1	TLR7_HUMAN	TLR7	Toll-like receptor 7	+	24	24	0.798207	1.02731	1.00527	1.15167	1.05657	0.996846	1.20019	1.19052	1.06425	1.05657	0.419402	-0.658701	-0.725558	-0.754681	-0.750391	-0.815157	-0.806371	-1.20075	-0.889509	-0.905564	-1.24835	-0.868418	-1.34336
Q9BZW5	Q9BZW5	TM6S1_HUMAN	TM6SF1	Transmembrane 6 superfamily member 1	+	4	4	1.03401	1.34326	1.34402	1.49913	1.50495	0.153127	-0.0649802	-0.166967	0.798467	0.528479	-0.329003	0.0410906	-0.166967	-0.378117	-0.0420827	-0.192613	-0.0573973	-1.01363	-1.15271	-1.47481	0.439136	-1.5583	-2.08808
O15321	O15321	TM9S1_HUMAN	TM9SF1	Transmembrane 9 superfamily member 1	+	12	12	0.925323	1.20333	1.11419	1.22368	1.3485	1.13146	1.01885	1.07738	0.719414	0.739962	0.511132	-0.907625	-0.85779	-0.998354	-1.16508	-0.925185	-1.04528	-0.976941	-0.801177	-0.952505	-0.63597	-1.00836	-0.738963
Q969X1	Q969X1	LFG3_HUMAN	TMBIM1	Protein lifeguard 3	+	5	5	0.829049	0.532259	0.740691	0.890259	0.470935	0.790956	1.06109	0.884645	1.83389	0.800834	0.236761	0.147969	-0.172385	-0.30578	-0.557981	0.00942582	-0.453091	-1.73179	-1.28242	-1.08173	-0.339715	-1.01049	-2.29338
Q9NUM4	Q9NUM4	T106B_HUMAN	TMEM106B	Transmembrane protein 106B	+	15	15	0.515041	0.625013	0.669963	0.822437	0.732311	1.28522	1.35851	1.26615	1.09336	1.22374	1.21178	-0.660309	-1.03217	-1.28448	-1.11671	-0.562866	-1.3471	-0.832706	-0.627553	-0.889081	-0.903803	-0.781717	-0.765039
Q9HC07	Q9HC07;Q9HC07-2	TM165_HUMAN	TMEM165	Transmembrane protein 165	+	14	14	1.01015	1.12158	1.21817	1.17358	1.38405	0.983974	0.806046	0.864141	0.864141	0.963182	0.582192	-0.925563	-0.812052	-0.8722	-0.657928	-0.79637	-0.917039	-0.867511	-1.43533	-0.807562	-0.695381	-0.937274	-1.24699
Q9BSA9	Q9BSA9	TM175_HUMAN	TMEM175	Endosomal/lysosomal potassium channel TMEM175	+	12	12	0.794515	1.1252	0.96162	1.14734	1.09784	0.867726	1.34325	1.22138	0.86111	0.86111	0.723788	-0.702364	-1.07006	-0.803606	-0.868519	-0.432968	-0.929814	-1.14829	-0.816791	-0.96306	-1.14597	-1.18225	-0.941162
Q8IY95;Q8IY95-2	Q8IY95;Q8IY95-2	TM192_HUMAN	TMEM192	Transmembrane protein 192	+	15	15	0.832062	1.0757	1.15547	1.1862	1.06091	1.02055	1.20411	1.06542	0.97793	0.774108	0.525441	-0.820461	-0.62242	-0.639224	-0.669178	-0.618743	-0.585673	-1.13557	-0.81474	-1.26607	-1.41105	-1.12011	-1.17467
Q8N511	Q8N511	TM199_HUMAN	TMEM199	Transmembrane protein 199	+	9	9	0.733987	0.743497	0.592083	1.05688	0.692226	1.20743	1.15288	1.1782	1.39892	1.09638	1.0485	-1.01178	-0.86079	-0.772293	-1.43589	-0.812484	-0.881181	-1.09907	-1.2075	-0.623051	-0.760416	-0.67121	-0.765316
O94886	O94886	CSCL1_HUMAN	TMEM63A	CSC1-like protein 1	+	24	24	0.486635	0.652611	0.633053	0.928245	0.716536	0.993061	1.53039	1.46049	1.24873	0.873172	1.08473	-1.04901	-1.02651	-1.03096	-1.01188	-0.661009	-1.05254	-0.787134	-0.966027	-0.721735	-0.00881654	-0.9056	-1.38644
Q9NQ34	Q9NQ34;Q9NQ34-2	TMM9B_HUMAN	TMEM9B	Transmembrane protein 9B	+	10	8	0.969056	0.615743	0.904376	1.15306	0.697452	0.662224	0.917252	1.17498	1.09944	0.42701	1.03474	-0.0939301	-1.67388	-0.691211	0.0183028	-0.0948533	-1.82474	-0.56172	-0.331335	-1.96176	-0.685675	-0.790774	-0.963765
Q9ULQ1-3	Q9ULQ1;Q9ULQ1-3	TPC1_HUMAN	TPCN1	Isoform 3 of Two pore calcium channel protein 1	+	12	12	0.568854	0.783463	0.846325	1.11969	0.997411	0.877509	1.21925	1.33276	1.31691	1.05144	0.862424	-1.08873	-0.797543	-1.2178	-1.0414	-1.12661	-0.917413	-0.789037	-1.04793	-0.583196	-0.602245	-0.912955	-0.851185
O14773	O14773	TPP1_HUMAN	TPP1	Tripeptidyl-peptidase 1	+	25	25	1.04636	1.17192	1.07965	1.41255	1.20964	0.836916	0.942503	0.836916	0.888415	0.942503	0.749913	-0.92623	-0.86282	-0.920349	-0.946208	-0.942368	-0.915905	-0.955715	-1.15736	-0.92623	-0.8425	-0.814626	-0.906967
Q9Y228	Q9Y228;Q9Y228-2;Q9Y228-3	T3JAM_HUMAN	TRAF3IP3	TRAF3-interacting JNK-activating modulator	+	57	57	1.00801	0.924293	0.935374	0.57374	0.955199	0.940119	1.60985	1.11102	0.734769	0.615825	1.31328	-1.24937	-1.04552	-1.09411	-1.17557	-0.908557	-1.00823	-0.694888	-0.452874	-0.828816	-1.17973	-0.881306	-0.202509
P36406;P36406-2;P36406-3	P36406;P36406-2;P36406-3	TRI23_HUMAN	TRIM23	E3 ubiquitin-protein ligase TRIM23	+	3	3	-0.360277	0.370103	-0.228282	0.346222	0.385588	-1.5738	-0.641845	-0.806721	-0.920446	-1.21007	-0.599451	1.45697	1.48931	1.33041	1.40578	1.70982	1.32519	-0.262898	-0.393565	-0.548059	-0.835897	-0.420379	-1.01769
P49815;P49815-2;P49815-3;P49815-4;P49815-5	P49815;P49815-2;P49815-3;P49815-4;P49815-5;P49815-6;P49815-7	TSC2_HUMAN	TSC2	Tuberin	+	20	20	0.249631	-0.132531	0.0162335	-0.354796	-0.333553	-1.39416	-1.87525	-1.63902	-1.28908	-1.03605	-1.6931	1.03361	1.0539	1.05767	0.861617	0.918061	0.851639	0.65265	0.60828	0.60828	0.76819	0.533475	0.53429
P22314;P22314-2	P22314;P22314-2	UBA1_HUMAN	UBA1	Ubiquitin-like modifier-activating enzyme 1	+	99	99	-0.996061	-0.894042	-1.1295	-0.978514	-1.20432	-0.786707	-1.2612	-1.06982	-0.868538	-1.1086	-0.874962	0.940207	0.888895	0.902262	0.878474	0.926292	0.89055	0.950529	1.01243	1.00769	0.920281	0.916689	0.937953
Q9BZV1	Q9BZV1;Q9BZV1-2	UBXN6_HUMAN	UBXN6	UBX domain-containing protein 6	+	22	22	-0.322296	-0.0919766	-0.819198	-0.533364	-0.735338	-1.08189	-0.636814	-1.98327	-0.554949	-1.42718	-1.92339	1.0294	0.92857	0.982269	0.964747	0.892419	0.920178	0.500139	1.02004	0.713509	0.834107	0.711235	0.613054
Q70J99	Q70J99;Q70J99-2;Q70J99-3	UN13D_HUMAN	UNC13D	Protein unc-13 homolog D	+	78	78	-1.1129	-0.377741	-0.537975	-0.0574191	-0.313142	-0.650477	-1.77148	-1.1764	-0.410798	-1.35617	-1.65079	0.750157	0.714147	0.626304	0.854808	0.86175	0.888071	1.36804	0.0214273	0.467683	2.10126	0.496328	0.265316
Q9H1C4	Q9H1C4	UN93B_HUMAN	UNC93B1	Protein unc-93 homolog B1	+	12	12	0.664212	0.922765	0.837285	0.921954	0.848781	1.05529	1.207	1.00376	1.24182	1.18153	1.00192	-1.03122	-1.38108	-1.16705	-1.21749	-0.617574	-0.883936	-0.818847	-1.31243	-0.765087	-0.626137	-0.536494	-0.528967
Q9P2Y5	Q9P2Y5;Q9P2Y5-2	UVRAG_HUMAN	UVRAG	UV radiation resistance-associated gene protein	+	26	26	0.203023	0.695997	0.847359	1.07048	1.26271	0.870837	1.5282	1.50158	0.124791	1.87271	0.131653	-0.602418	-0.604602	-0.766806	-0.756276	-0.619871	-0.594076	-1.09418	-1.06677	-0.973389	-1.30912	-0.753553	-0.968302
P51809	P51809;P51809-2;P51809-3	VAMP7_HUMAN	VAMP7	Vesicle-associated membrane protein 7	+	28	28	0.919739	0.981236	1.03116	1.0249	0.878265	0.965844	1.21589	1.14866	1.19771	0.875525	0.797054	-0.635292	-0.643425	-0.699477	-0.762127	-0.9783	-0.864271	-0.921763	-1.11641	-1.12387	-0.7645	-1.18513	-1.34141
Q9BV40	Q9BV40	VAMP8_HUMAN	VAMP8	Vesicle-associated membrane protein 8	+	18	18	0.712052	0.762378	0.796752	0.783792	0.775654	1.34622	1.17487	1.46398	1.19094	0.924997	1.04759	-1.08676	-0.991694	-0.998209	-1.10654	-1.07736	-1.11494	-0.649855	-0.821804	-0.831064	-0.815624	-0.805206	-0.68017
Q9H270	Q9H270	VPS11_HUMAN	VPS11	Vacuolar protein sorting-associated protein 11 homolog	+	64	64	-0.420187	-0.0782716	0.293072	0.463981	1.30289	2.04236	-0.172271	1.18084	-0.832584	2.68431	1.1011	-0.88745	-0.745829	-0.83424	-0.675973	-0.694432	-0.5444	-0.870844	-0.53937	-0.452623	-0.474449	-0.425451	-0.420187
Q96RL7	Q96RL7;Q96RL7-2;Q96RL7-3;Q96RL7-4	VP13A_HUMAN	VPS13A	Vacuolar protein sorting-associated protein 13A	+	79	79	0.724162	0.259807	0.204638	0.22833	-0.104224	-1.3948	-2.21573	-2.25061	-0.300409	-0.738313	-1.34708	0.480071	0.536394	0.600495	0.784626	0.725211	0.672997	0.306419	0.208419	0.26945	2.01966	0.406304	-0.0758202
Q9H269	Q9H269;Q9H269-2	VPS16_HUMAN	VPS16	Vacuolar protein sorting-associated protein 16 homolog	+	38	38	0.0992425	0.155057	0.688766	0.700323	1.31525	1.62174	-0.129499	1.42586	-0.875985	2.5367	0.959552	-0.73049	-0.584783	-0.490089	-0.479411	-0.545912	-0.55565	-1.13155	-0.819781	-0.655016	-0.926601	-0.663345	-0.914377
Q9P253	Q9P253	VPS18_HUMAN	VPS18	Vacuolar protein sorting-associated protein 18 homolog	+	53	53	0.149613	0.354165	0.606963	0.537096	1.26932	1.80447	0.00924854	1.40492	-0.308991	2.33157	1.16538	-0.710225	-0.788582	-0.890723	-0.695221	-0.70564	-0.508755	-0.914859	-1.03129	-0.8226	-0.875248	-0.626156	-0.754465
O75436	O75436	VP26A_HUMAN	VPS26A	Vacuolar protein sorting-associated protein 26A	+	25	25	-0.907452	-0.673795	-0.681503	-0.557449	-1.01291	-1.23213	-1.32012	-1.12662	-0.985247	-0.364936	-1.84068	0.728373	1.0028	0.958654	1.04663	0.925696	0.877941	0.793866	1.00602	0.95198	0.491046	1.17004	0.749816
Q96AX1	Q96AX1	VP33A_HUMAN	VPS33A	Vacuolar protein sorting-associated protein 33A	+	41	41	-0.379017	-0.17363	0.157542	0.359575	0.926998	1.7922	-0.390143	1.91239	-0.949122	2.45775	1.4576	-0.745579	-0.646465	-0.756864	-0.343317	-0.399492	-0.638434	-0.868164	-0.745579	-0.636361	-0.636361	-0.167108	-0.588418
Q9H267	Q9H267;Q9H267-2	VP33B_HUMAN	VPS33B	Vacuolar protein sorting-associated protein 33B	+	36	36	-0.0378908	-1.48004	0.0607937	-1.07684	-0.261133	1.02937	1.37824	1.23633	1.91308	1.36915	1.95331	-0.398004	-0.383787	-0.387685	-0.354343	-0.395059	-0.318965	-0.554723	-1.72344	-0.449299	-0.351603	-0.354343	-0.413116
Q96QK1	Q96QK1	VPS35_HUMAN	VPS35	Vacuolar protein sorting-associated protein 35	+	52	52	-1.50082	-0.993239	-1.0374	-0.779477	-0.714817	-0.25508	-1.99329	-0.523641	-1.6759	0.323391	-0.754924	0.513774	0.920376	0.457651	0.636954	1.27571	0.819399	0.774272	0.839869	0.80439	1.15218	0.894211	0.816424
Q96JC1-2	Q96JC1;Q96JC1-2	VPS39_HUMAN	VPS39	Isoform 2 of Vam6/Vps39-like protein	+	57	57	0.257412	0.439151	0.61889	0.716436	1.52226	1.96539	-0.810504	1.12339	-0.944705	2.19744	1.12551	-0.735605	-0.637296	-0.762464	-0.591244	-0.727256	-0.607819	-0.850971	-0.772725	-0.661633	-0.649962	-0.429209	-0.784488
P49754	P49754;P49754-2;P49754-3	VPS41_HUMAN	VPS41	Vacuolar protein sorting-associated protein 41 homolog	+	42	42	0.461526	0.391698	0.748082	0.955661	1.34785	1.63261	0.0451526	1.17995	0.0674382	2.07956	1.13761	-0.98274	-0.953551	-0.941689	-0.592588	-0.945063	-1.04587	-0.715793	-0.89112	-0.859013	-0.595803	-0.777824	-0.746076
Q9UEU0	Q9UEU0;Q9UEU0-2	VTI1B_HUMAN	VTI1B	Vesicle transport through interaction with t-SNAREs homolog 1B	+	35	35	0.74935	0.743881	0.788777	0.886018	0.792204	1.22491	1.37116	1.35178	1.05303	1.05473	1.02801	-0.932851	-1.06655	-0.973605	-1.08173	-1.07198	-1.06655	-0.916219	-0.886146	-0.811236	-0.738593	-0.72667	-0.771734
Q9BZH6	Q9BZH6	WDR11_HUMAN	WDR11	WD repeat-containing protein 11	+	41	41	0.287263	0.459722	0.652952	0.833488	1.40563	0.985748	-2.49094	-0.309295	-2.24016	2.24295	0.404171	-0.0543867	-0.0574961	-0.136921	-0.0885322	-0.096357	-0.096357	-0.212854	-0.666954	-0.333495	0.339041	-0.327625	-0.499593
Q96S15	Q96S15	WDR24_HUMAN	WDR24	GATOR complex protein WDR24	+	34	34	0.989254	1.10631	1.30799	1.30799	1.42445	0.694609	1.21165	0.967473	0.457407	0.601486	0.797351	-0.757418	-0.768462	-0.811055	-0.818996	-0.806216	-0.652673	-1.27641	-0.937576	-0.875149	-1.27352	-0.996406	-0.89208
Q9HAD4	Q9HAD4	WDR41_HUMAN	WDR41	WD repeat-containing protein 41	+	15	15	-0.887271	0.729882	0.472916	0.921061	0.561858	1.72789	0.689709	1.22409	1.49339	2.11718	-0.269227	-0.998254	-0.776046	-0.749179	-0.68211	-1.1042	-0.490835	-0.468647	-1.16251	-0.864121	0.0121418	-0.642863	-0.854859
Q8TAF3	Q8TAF3;Q8TAF3-3	WDR48_HUMAN	WDR48	WD repeat-containing protein 48	+	24	24	-0.164316	-0.140459	0.0640847	-0.224581	0.00631796	-1.72094	-2.01679	-2.3847	0.387783	-0.197678	-1.7734	0.777546	0.763211	0.424122	0.714641	0.630258	0.854726	0.458697	0.623112	0.915971	0.873835	0.61365	0.514914
Q6PJI9	Q6PJI9;Q6PJI9-2	WDR59_HUMAN	WDR59	GATOR complex protein WDR59	+	54	54	0.95229	1.2678	1.32508	1.32508	1.47494	0.644406	1.18723	1.04308	0.343803	0.59797	0.686359	-0.854485	-0.999647	-0.797659	-1.04348	-0.905054	-0.89926	-1.11832	-0.917674	-0.717602	-0.895732	-0.809653	-0.889454
Q562E7	Q562E7;Q562E7-4	WDR81_HUMAN	WDR81	WD repeat-containing protein 81	+	54	54	0.255147	0.695966	0.6434	0.681252	0.56001	1.02182	1.9925	1.66684	0.177824	1.74027	0.670666	-0.883402	-0.834024	-0.793505	-0.778781	-1.12754	-0.764581	-0.990772	-1.19793	-0.437951	-0.723385	-0.691841	-0.881979
Q7Z2W4	Q7Z2W4;Q7Z2W4-2;Q7Z2W4-3	ZCCHV_HUMAN	ZC3HAV1	Zinc finger CCCH-type antiviral protein 1	+	95	95	0.943913	0.916468	1.26189	1.14678	1.40562	0.991702	1.03329	1.11572	0.305817	0.968553	0.877062	-0.756742	-0.898736	-0.774705	-0.774705	-0.875586	-0.851594	-1.24343	-0.890399	-0.799217	-1.1487	-1.05427	-0.898736
Q68DK2;Q68DK2-2	Q68DK2;Q68DK2-2;Q68DK2-3;Q68DK2-5	ZFY26_HUMAN	ZFYVE26	Zinc finger FYVE domain-containing protein 26	+	38	38	0.596312	0.855892	1.20224	1.27151	1.65635	0.734483	0.761748	1.07115	-1.3464	1.67606	0.809379	-0.571984	-0.68437	-0.939777	-0.71563	-0.757936	-0.530964	-1.17573	-0.802158	-0.712392	-0.901286	-0.590891	-0.905608

## Sheet: Fig4E
		Condition
		LysoIP 1 individual	LysoIP 6 individuals	WCL 1 individual	WCL 6 individual
Protein	LAMP1	5.86325	4.42937	0.843888	0.962398
		5.98852	8.17886	1.0866	0.896953
			6.45448	0.883146	1.03915
		5.45621	6.6029	0.990085	0.844228
		5.82275	6.28669	1.18118	1.0968
		5.61272	4.43428	1.0151	1.16047
	LAMTOR1	6.35239	8.39773	0.882247	0.97968
		6.51606	8.08641	1.0219	1.0232
			11.1124	1.06914	0.916802
		6.70901	12.8438	0.943473	1.00527
		6.74632	7.85494	0.961097	1.04738
		6.31683	6.55684	1.12214	1.02767
	CLN3	4.43828	5.10461	1.09348	1.18286
		7.20601	6.5582	0.971734	0.786263
			6.77443	1.01356	0.891301
		5.63377	6.67561	0.965825	1.07176
		6.97358	5.55967	1.00412	1.11002
		5.98645	4.59862	0.951274	0.957792
	CTSB	4.65313	2.94547	0.955696	1.1044
		4.41007	4.67576	1.02266	0.833389
			4.23247	1.03378	0.842215
		4.74728	3.59104	1.01792	0.936831
		4.68874	3.42309	1.01426	1.02077
		4.69297	2.97234	0.955696	1.26239
	CTSC	4.43828	5.10461	1.09348	1.18286
		7.20601	6.5582	0.971734	0.786263
			6.77443	1.01356	0.891301
		5.63377	6.67561	0.965825	1.07176
		6.97358	5.55967	1.00412	1.11002
		5.98645	4.59862	0.951274	0.957792
	a-galactosidase A	3.91132	4.12483	0.936893	1.14658
		4.21595	3.90476	0.95857	0.707565
			4.76784	1.00867	0.956698
		4.28488	4.69796	1.13994	1.06027
		4.42892	3.8154	0.909003	0.964689
		3.91132	4.24904	1.04692	1.1642
		Fold change compared to WCL

## Sheet: Fig5C
	BSA IP			Tmem192 IP			BSA IP			Tmem192 IP
	Donour 1	Donour 2	Donour 3	Donour 1	Donour 2	Donour 3	Donour 1	Donour 2	Donour 3	Donour 1	Donour 2	Donour 3
No bafilomycin	0.295	0.275	0.235	0.885	4.395	4.055	0.435	0.49	0.35	24.3	32.2	43.5	% Positive for LysoTracker
Bafilomycin	0.255	0.27	0.245	1.215	3.54	2.235	0.415	0.57	0.615	3.14	16.7	24.15

## Sheet: Fig5D
		WCL	LysoIP
Protein	GBA1	2.47563	1.40085
		0.516161	7.96459
		0.746645	5.38819
		0.854347	5.61467
		0.637454	5.12837
		0.769767	4.29542

## Sheet: Fig5E
WCL	Donor	Treatment	GCase Activity, pmol/mg/min
WCL	1	DMSO	38457.1
WCL	2	DMSO	35843.8
WCL	3	DMSO	37638.8
WCL	4	DMSO	42655.4
WCL	5	DMSO	35877.1
WCL	6	DMSO	28127.1
WCL	1	CBE	13498.8
WCL	2	CBE	10655.4
WCL	3	CBE	12547.1
WCL	4	CBE	14202.1
WCL	5	CBE	17232.1
IP	6	CBE	8705.42
IP	1	DMSO	157252
IP	2	DMSO	161110
IP	3	DMSO	154669
IP	4	DMSO	199719
IP	5	DMSO	156185
IP	6	DMSO	110977
IP	1	CBE	28710.4
IP	2	CBE	53627.1
IP	3	CBE	51777.1
IP	4	CBE	56185.4
IP	5	CBE	51618.8
	6	CBE	32310.4

## Sheet: Fig6C
Condition
Healthy/Batten	WCL	LysoIP	Metabolite
Healthy control	0.0103865	0.00882878	GPI
	0.484018	0
	0.0306549	0.00505701
	0.0292675	0.00673322
	0.00862711	0.00379334
Batten disease	0.235707	1.89606
	0.00954667	3.52034
	1.62196	3.43042
	0.00777469	1.81425
	1.21646	0.0507913
Healthy control	0	0	GPS
	0.00317616	0
	0	0
	0	0.00230912
	0.00062732	0
Batten disease	0.00642444	0.0470276
	0.00043989	0.0452824
	0.00999494	0.0705082
	0	0.0492808
	0.0145256	0.00567792
Healthy control	1.17086	0.0178031	GPE
	0.260622	0.00449335
	1.31035	0.00300719
	0.797699	0.0243671
	0.153962	0.0107597
Batten disease	0.142256	0.606173
	0.055073	0.764762
	1.30061	0.591221
	0.166583	0.520037
	0.903065	0.0548676
Healthy control	0.36564	0.0181567	GPG
	1.98246	0.011171
	0.126396	0
	0.0370965	0.0213262
	0.0990418	0.00383323
Batten disease	0.954989	9.11501
	0.066573	13.165
	6.26796	15.6776
	0.0830881	6.82298
	5.30449	0.33887
Healthy control	26.464	1.05705	GPC
	15.0149	0.462587
	21.6368	0.418055
	16.4257	1.45051
	5.30544	0.88909
Batten disease	10.46	16.1331
	4.06697	18.1362
	48.0465	20.6286
	6.7396	15.38
	27.2162	3.03646
	Intensity (a.u.)

[truncated: 6 more sheets: SFig2B, SFig2E, SFig3G , SFig3F, SFig4B, SFig5B]
